# Supplementary material for: Bis(1,2-dimethoxyethane)-1κ2 O,O′;3κ2 O,O′-tetra­kis­(μ-1,1,1,3,3,3-hexa­fluoro-2-methyl­propan-2-olato)-1:2κ4 O:O;2:3κ4 O:O-1,3-dilithium-2-magnesium
Source: Acta Crystallogr Sect E Struct Rep Online. 2012 Jul 25;68(Pt 8):m1106. doi: 10.1107/S1600536812032679 (PMC3414154; doi:10.1107/S1600536812032679)
Supplement: Supplementary file 1 [file e-68-m1106-sup1.cif]

##############################################################################
#                                                                            #
# This CIF contains the data in a paper accepted for publication in          #
# Acta Crystallographica Section E. It conforms to the requirements of       #
# Notes for Authors for Acta Crystallographica Section E, and has been       #
# peer reviewed under the auspices of the IUCr Commission on Journals.       #
#                                                                            #
# Full details of the Crystallographic Information File format               #
# are given in the paper "The Crystallographic Information File (CIF):       #
# a New Standard Archive File for Crystallography" by S. R. Hall, F. H.      #
# Allen and I. D. Brown [Acta Cryst. (1991), A47, 655-685].                  #
#                                                                            #
# The current version of the core CIF dictionary is obtainable from          #
# ftp://ftp.iucr.org/pub/cif_core.dic.                                       #
#                                                                            #
# Software is freely available for graphical display of the structure(s)     #
# in this CIF. For information consult the CIF software page                 #
# http://www.iucr.org/resources/cif/software.                                #
#                                                                            #
# This file may be used for bona fide research purposes within the           #
# scientific community so long as proper attribution is given to the journal # 
# article from which it was obtained.                                        #
#                                                                            #
##############################################################################
data_I
_audit_creation_method     SHELXL97
_chemical_name_systematic
;
Bis(1,2-dimethoxyethane)-1\k^2^<i>O</i>,<i>O</i>';3\k^2^<i>O</i>,<i>O</i>'-
tetrakis(\m-1,1,1,3,3,3-hexafluoro-2-methylpropan-2-olato)-
1:2\k^4^<i>O</i>:<i>O</i>;2:3\k^4^<i>O</i>:<i>O</i>-1,3-dilithium-2-magnesium
;
_chemical_name_common     ?
_chemical_formula_moiety     'C24 H32 F24 Li2 Mg O8'
_chemical_formula_sum     'C24 H32 F24 Li2 Mg O8'
_chemical_formula_iupac     '[Li2 Mg (C4 H3 F6 O1)4 (C4 H10 O2)2]'
_chemical_formula_weight     942.69
_chemical_melting_point     ?
_symmetry_cell_setting     monoclinic
_symmetry_space_group_name_H-M     'C 2/c'
_symmetry_space_group_name_Hall     '-C 2yc'
loop_
    _symmetry_equiv_pos_as_xyz
    'x, y, z'
    '-x, y, -z+1/2'
    'x+1/2, y+1/2, z'
    '-x+1/2, y+1/2, -z+1/2'
    '-x, -y, -z'
    'x, -y, z-1/2'
    '-x+1/2, -y+1/2, -z'
    'x+1/2, -y+1/2, z-1/2'
_cell_length_a     23.8629(4)
_cell_length_b     9.5396(6)
_cell_length_c     18.3700(7)
_cell_angle_alpha     90.00
_cell_angle_beta     109.041(2)
_cell_angle_gamma     90.00
_cell_volume     3953.0(3)
_cell_formula_units_Z     4
_cell_measurement_reflns_used     10988
_cell_measurement_theta_min     1.0
_cell_measurement_theta_max     25.0
_cell_measurement_temperature     233(2)
_cell_special_details     ?
_exptl_crystal_description     plate
_exptl_crystal_colour     colourless
_exptl_crystal_size_max     0.41
_exptl_crystal_size_mid     0.25
_exptl_crystal_size_min     0.07
_exptl_crystal_density_diffrn     1.584
_exptl_crystal_density_meas     ?
_exptl_crystal_density_method     'not measured'
_exptl_crystal_F_000     1896
_exptl_absorpt_coefficient_mu     0.198
_exptl_absorpt_correction_type     none
_exptl_absorpt_process_details     ?
_exptl_absorpt_correction_T_min     ?
_exptl_absorpt_correction_T_max     ?
_exptl_special_details     ?
_diffrn_ambient_temperature     233(2)
_diffrn_radiation_type     MoK\a
_diffrn_radiation_wavelength     0.71073
_diffrn_radiation_source     'fine-focus sealed tube'
_diffrn_radiation_monochromator     graphite
_diffrn_measurement_device_type     'Nonius KappaCCD'
_diffrn_measurement_method     '\f and \w'
_diffrn_detector_area_resol_mean     9.1
_diffrn_reflns_number     10600
_diffrn_reflns_av_R_equivalents     0.0311
_diffrn_reflns_av_sigmaI/netI     0.0351
_diffrn_reflns_theta_min     2.32
_diffrn_reflns_theta_max     25.00
_diffrn_reflns_theta_full     25.00
_diffrn_measured_fraction_theta_max     0.999
_diffrn_measured_fraction_theta_full     0.999
_diffrn_reflns_limit_h_min     0
_diffrn_reflns_limit_h_max     28
_diffrn_reflns_limit_k_min     -11
_diffrn_reflns_limit_k_max     11
_diffrn_reflns_limit_l_min     -21
_diffrn_reflns_limit_l_max     20
_diffrn_standards_number     0
_diffrn_standards_interval_count     ?
_diffrn_standards_interval_time     ?
_diffrn_standards_decay_%     ?
_refine_special_details
;
Refinement of <i>F</i>^2^ against ALL reflections. The weighted <i>R</i>-factor
<i>wR</i> and goodness of fit <i>S</i> are based on <i>F</i>^2^, conventional
<i>R</i>-factors <i>R</i> are based on <i>F</i>, with <i>F</i> set to zero for
negative <i>F</i>^2^. The threshold expression of <i>F</i>^2^ >
\s(<i>F</i>^2^) is used only for calculating <i>R</i>-factors(gt) <i>etc</i>.
and is not relevant to the choice of reflections for refinement.
<i>R</i>-factors based on <i>F</i>^2^ are statistically about twice as large
as those based on <i>F</i>, and <i>R</i>-factors based on ALL data will be
even larger.
;
_reflns_number_total     3490
_reflns_number_gt     2603
_reflns_threshold_expression     I>2\s(I)
_refine_ls_structure_factor_coef     Fsqd
_refine_ls_matrix_type     full
_refine_ls_R_factor_all     0.0686
_refine_ls_R_factor_gt     0.0482
_refine_ls_wR_factor_gt     0.1174
_refine_ls_wR_factor_ref     0.1267
_refine_ls_goodness_of_fit_ref     1.057
_refine_ls_restrained_S_all     1.057
_refine_ls_number_reflns     3490
_refine_ls_number_parameters     271
_refine_ls_number_restraints     0
_refine_ls_number_constraints     0
_refine_ls_hydrogen_treatment     constr
_refine_ls_weighting_scheme     calc
_refine_ls_weighting_details
       'calc w = 1/[\s^2^(Fo^2^)+(0.0561P)^2^+3.6053P] where P=(Fo^2^+2Fc^2^)/3'
_atom_sites_solution_hydrogens     geom
_atom_sites_solution_primary     direct
_atom_sites_solution_secondary     difmap
_refine_ls_shift/su_max     0.000
_refine_ls_shift/su_mean     0.000
_refine_diff_density_max     0.246
_refine_diff_density_min     -0.319
_refine_ls_extinction_method     none
_refine_ls_extinction_coef     ?
loop_
    _atom_type_symbol
    _atom_type_description
    _atom_type_scat_dispersion_real
    _atom_type_scat_dispersion_imag
    _atom_type_scat_source
    'C' 'C' 0.0033 0.0016
                         'International Tables Vol C Tables 4.2.6.8 and 6.1.1.4'
    'H' 'H' 0.0000 0.0000
                         'International Tables Vol C Tables 4.2.6.8 and 6.1.1.4'
    'Mg' 'Mg' 0.0486 0.0363
                         'International Tables Vol C Tables 4.2.6.8 and 6.1.1.4'
    'O' 'O' 0.0106 0.0060
                         'International Tables Vol C Tables 4.2.6.8 and 6.1.1.4'
    'F' 'F' 0.0171 0.0103
                         'International Tables Vol C Tables 4.2.6.8 and 6.1.1.4'
    'Li' 'Li' -0.0003 0.0001
                         'International Tables Vol C Tables 4.2.6.8 and 6.1.1.4'
_computing_data_collection     'COLLECT (Nonius, 1998)'
_computing_cell_refinement     'DENZO-SMN (Otwinowski & Minor, 1997)'
_computing_data_reduction     'DENZO/SCALEPACK (Otwinowski & Minor, 1997)'
_computing_structure_solution     'SHELXS86 (Sheldrick, 2008)'
_computing_structure_refinement     'SHELXL97 (Sheldrick, 2008)'
_computing_molecular_graphics     'SHELXTL (Sheldrick, 2008)'
_computing_publication_material
;
SHELXTL (Sheldrick, 2008) and publcif (Westrip, 2010)
;
loop_
    _atom_site_type_symbol
    _atom_site_label
    _atom_site_fract_x
    _atom_site_fract_y
    _atom_site_fract_z
    _atom_site_U_iso_or_equiv
    _atom_site_adp_type
    _atom_site_calc_flag
    _atom_site_refinement_flags
    _atom_site_occupancy
    _atom_site_symmetry_multiplicity
    _atom_site_disorder_assembly
    _atom_site_disorder_group
    Mg Mg1 0.0000 0.21820(10) 0.7500 0.0304(2) Uani d S 1 2 . .
    Li Li1 0.12432(17) 0.2031(5) 0.8154(2) 0.0488(10) Uani d . 1 1 . .
    O O1 0.06054(6) 0.31089(15) 0.83443(8) 0.0376(4) Uani d . 1 1 . .
    O O2 0.06414(6) 0.11513(16) 0.72966(8) 0.0380(4) Uani d . 1 1 . .
    O O3 0.19633(10) 0.2846(3) 0.80007(14) 0.0967(8) Uani d . 1 1 . .
    O O4 0.18689(8) 0.1002(3) 0.89956(13) 0.0788(6) Uani d . 1 1 . .
    C C1 0.06148(11) 0.4201(2) 0.88423(13) 0.0452(6) Uani d . 1 1 . .
    C C2 0.00224(14) 0.4955(3) 0.86486(17) 0.0737(9) Uani d . 1 1 . .
    H H2A -0.0060 0.5439 0.8160 0.111 Uiso calc R 1 1 . .
    H H2B 0.0038 0.5629 0.9050 0.111 Uiso calc R 1 1 . .
    H H2C -0.0289 0.4278 0.8612 0.111 Uiso calc R 1 1 . .
    C C3 0.10945(15) 0.5255(3) 0.88057(17) 0.0667(8) Uani d . 1 1 . .
    C C4 0.07842(12) 0.3634(3) 0.96686(13) 0.0534(7) Uani d . 1 1 . .
    C C5 0.06465(10) 0.0184(3) 0.67423(12) 0.0421(6) Uani d . 1 1 . .
    C C6 0.00260(11) -0.0155(3) 0.61935(14) 0.0542(7) Uani d . 1 1 . .
    H H6A 0.0054 -0.0857 0.5825 0.081 Uiso calc R 1 1 . .
    H H6B -0.0153 0.0689 0.5922 0.081 Uiso calc R 1 1 . .
    H H6C -0.0216 -0.0512 0.6486 0.081 Uiso calc R 1 1 . .
    C C7 0.10204(12) 0.0747(3) 0.62675(15) 0.0596(7) Uani d . 1 1 . .
    C C8 0.09244(12) -0.1182(3) 0.71356(15) 0.0555(7) Uani d . 1 1 . .
    C C9 0.24947(14) 0.2386(5) 0.8556(3) 0.1029(13) Uani d . 1 1 . .
    H H9A 0.2652 0.3139 0.8929 0.124 Uiso calc . 1 1 . .
    H H9B 0.2788 0.2190 0.8300 0.124 Uiso calc . 1 1 . .
    C C10 0.24142(16) 0.1150(7) 0.8958(3) 0.1183(16) Uani d . 1 1 . .
    H H10A 0.2508 0.0326 0.8700 0.142 Uiso calc . 1 1 . .
    H H10B 0.2697 0.1175 0.9483 0.142 Uiso calc . 1 1 . .
    C C11 0.2021(2) 0.3924(5) 0.7506(3) 0.1287(17) Uani d . 1 1 . .
    H H11A 0.1634 0.4151 0.7144 0.193 Uiso calc R 1 1 . .
    H H11B 0.2280 0.3614 0.7226 0.193 Uiso calc R 1 1 . .
    H H11C 0.2189 0.4749 0.7807 0.193 Uiso calc R 1 1 . .
    C C12 0.17925(17) -0.0164(4) 0.9429(2) 0.0917(11) Uani d . 1 1 . .
    H H12A 0.1382 -0.0216 0.9409 0.138 Uiso calc R 1 1 . .
    H H12B 0.2045 -0.0059 0.9960 0.138 Uiso calc R 1 1 . .
    H H12C 0.1898 -0.1015 0.9216 0.138 Uiso calc R 1 1 . .
    F F1 0.10808(12) 0.6453(2) 0.91690(13) 0.1145(8) Uani d . 1 1 . .
    F F2 0.16449(8) 0.4746(2) 0.91064(10) 0.0845(6) Uani d . 1 1 . .
    F F3 0.10296(9) 0.55831(18) 0.80778(10) 0.0865(6) Uani d . 1 1 . .
    F F4 0.12382(7) 0.27533(18) 0.98428(8) 0.0694(5) Uani d . 1 1 . .
    F F5 0.03358(8) 0.2936(2) 0.97813(9) 0.0771(5) Uani d . 1 1 . .
    F F6 0.09337(9) 0.4647(2) 1.02026(9) 0.0849(6) Uani d . 1 1 . .
    F F7 0.08268(9) 0.1986(2) 0.59720(12) 0.0964(7) Uani d . 1 1 . .
    F F8 0.10134(10) -0.0077(3) 0.56813(11) 0.1073(8) Uani d . 1 1 . .
    F F9 0.15870(7) 0.0932(2) 0.66710(11) 0.0895(6) Uani d . 1 1 . .
    F F10 0.05962(9) -0.17323(19) 0.75248(12) 0.0885(6) Uani d . 1 1 . .
    F F11 0.14670(8) -0.10129(19) 0.76398(10) 0.0828(6) Uani d . 1 1 . .
    F F12 0.09778(8) -0.21737(18) 0.66513(11) 0.0857(6) Uani d . 1 1 . .
loop_
    _atom_site_aniso_label
    _atom_site_aniso_U_11
    _atom_site_aniso_U_22
    _atom_site_aniso_U_33
    _atom_site_aniso_U_12
    _atom_site_aniso_U_13
    _atom_site_aniso_U_23
    Mg1 0.0262(5) 0.0337(5) 0.0298(5) 0.000 0.0072(4) 0.000
    Li1 0.033(2) 0.062(3) 0.048(2) -0.0033(18) 0.0095(17) -0.0061(19)
    O1 0.0339(8) 0.0390(9) 0.0359(8) -0.0013(6) 0.0058(6) -0.0057(6)
    O2 0.0297(8) 0.0446(9) 0.0388(8) 0.0019(6) 0.0099(6) -0.0085(7)
    O3 0.0595(15) 0.147(2) 0.0865(16) -0.0383(14) 0.0279(12) 0.0027(15)
    O4 0.0418(12) 0.0969(17) 0.0879(15) 0.0052(10) 0.0077(10) 0.0001(13)
    C1 0.0489(14) 0.0404(13) 0.0406(12) 0.0023(11) 0.0066(10) -0.0092(11)
    C2 0.073(2) 0.075(2) 0.0640(18) 0.0296(16) 0.0095(15) -0.0161(15)
    C3 0.089(2) 0.0455(17) 0.0557(17) -0.0132(15) 0.0098(15) -0.0078(13)
    C4 0.0565(17) 0.0617(17) 0.0384(13) -0.0034(14) 0.0103(11) -0.0119(12)
    C5 0.0365(13) 0.0509(14) 0.0392(12) 0.0032(10) 0.0129(9) -0.0094(11)
    C6 0.0432(15) 0.0642(17) 0.0494(14) 0.0004(12) 0.0071(11) -0.0146(13)
    C7 0.0499(17) 0.082(2) 0.0506(15) 0.0043(14) 0.0218(12) -0.0077(15)
    C8 0.0495(16) 0.0560(17) 0.0580(16) 0.0131(12) 0.0132(13) -0.0126(13)
    C9 0.0324(18) 0.139(4) 0.130(3) -0.018(2) 0.0162(19) -0.029(3)
    C10 0.046(2) 0.188(5) 0.113(3) 0.004(3) 0.015(2) 0.012(3)
    C11 0.125(4) 0.147(4) 0.132(4) -0.052(3) 0.067(3) 0.006(3)
    C12 0.092(3) 0.098(3) 0.074(2) 0.017(2) 0.0123(19) 0.013(2)
    F1 0.169(2) 0.0519(11) 0.1148(16) -0.0323(13) 0.0355(15) -0.0310(11)
    F2 0.0605(12) 0.1003(14) 0.0786(11) -0.0306(10) 0.0034(9) 0.0063(10)
    F3 0.1160(16) 0.0649(11) 0.0704(11) -0.0227(10) 0.0192(10) 0.0165(9)
    F4 0.0675(11) 0.0814(11) 0.0496(9) 0.0126(9) 0.0058(7) 0.0119(8)
    F5 0.0748(12) 0.1057(14) 0.0553(9) -0.0207(10) 0.0273(8) -0.0062(9)
    F6 0.1072(15) 0.0909(13) 0.0485(9) -0.0129(11) 0.0143(9) -0.0317(9)
    F7 0.0931(14) 0.1067(16) 0.1117(15) 0.0178(12) 0.0638(12) 0.0447(13)
    F8 0.1226(17) 0.1462(19) 0.0784(13) -0.0195(14) 0.0674(13) -0.0434(13)
    F9 0.0449(10) 0.1405(18) 0.0897(13) -0.0109(10) 0.0310(9) -0.0069(12)
    F10 0.0994(14) 0.0670(11) 0.1148(15) 0.0272(10) 0.0566(12) 0.0320(10)
    F11 0.0639(11) 0.0816(12) 0.0795(11) 0.0237(9) -0.0085(9) -0.0071(9)
    F12 0.0897(13) 0.0682(11) 0.0926(13) 0.0250(9) 0.0208(10) -0.0300(10)
_geom_special_details
;
All e.s.d.'s (except the e.s.d. in the dihedral angle between two l.s. planes)
are estimated using the full covariance matrix. The cell e.s.d.'s are taken
into account individually in the estimation of e.s.d.'s in distances, angles
and torsion angles; correlations between e.s.d.'s in cell parameters are only
used when they are defined by crystal symmetry. An approximate (isotropic)
treatment of cell e.s.d.'s is used for estimating e.s.d.'s involving l.s.
planes.
;
loop_
    _geom_bond_atom_site_label_1
    _geom_bond_atom_site_label_2
    _geom_bond_site_symmetry_2
    _geom_bond_distance
    _geom_bond_publ_flag
    Mg1 O1 . 1.9526(14) yes
    Mg1 O1 2_556 1.9526(14) ?
    Mg1 O2 . 1.9551(14) yes
    Mg1 O2 2_556 1.9551(14) ?
    Mg1 Li1 . 2.818(4) ?
    Mg1 Li1 2_556 2.818(4) ?
    Li1 O1 . 1.961(4) yes
    Li1 O2 . 1.942(4) yes
    Li1 O3 . 1.988(4) yes
    Li1 O4 . 2.019(5) yes
    Mg1 Li1 . 2.818(4) yes
    O1 C1 . 1.382(3) ?
    O2 C5 . 1.377(3) ?
    O3 C11 . 1.409(5) ?
    O3 C9 . 1.413(5) ?
    O4 C10 . 1.333(4) ?
    O4 C12 . 1.414(4) ?
    C1 C2 . 1.522(4) ?
    C1 C4 . 1.536(3) ?
    C1 C3 . 1.541(4) ?
    C2 H2A . 0.9700 ?
    C2 H2B . 0.9700 ?
    C2 H2C . 0.9700 ?
    C3 F1 . 1.329(3) ?
    C3 F3 . 1.332(3) ?
    C3 F2 . 1.339(4) ?
    C4 F4 . 1.325(3) ?
    C4 F5 . 1.333(3) ?
    C4 F6 . 1.340(3) ?
    C5 C6 . 1.530(3) ?
    C5 C8 . 1.532(4) ?
    C5 C7 . 1.534(4) ?
    C6 H6A . 0.9700 ?
    C6 H6B . 0.9700 ?
    C6 H6C . 0.9700 ?
    C7 F7 . 1.319(3) ?
    C7 F9 . 1.325(3) ?
    C7 F8 . 1.329(3) ?
    C8 F10 . 1.329(3) ?
    C8 F12 . 1.333(3) ?
    C8 F11 . 1.333(3) ?
    C9 C10 . 1.437(7) ?
    C9 H9A . 0.9800 ?
    C9 H9B . 0.9800 ?
    C10 H10A . 0.9800 ?
    C10 H10B . 0.9800 ?
    C11 H11A . 0.9700 ?
    C11 H11B . 0.9700 ?
    C11 H11C . 0.9700 ?
    C12 H12A . 0.9700 ?
    C12 H12B . 0.9700 ?
    C12 H12C . 0.9700 ?
loop_
    _geom_angle_atom_site_label_1
    _geom_angle_atom_site_label_2
    _geom_angle_atom_site_label_3
    _geom_angle_site_symmetry_1
    _geom_angle_site_symmetry_3
    _geom_angle
    _geom_angle_publ_flag
    O1 Mg1 O1 . 2_556 126.14(10) yes
    O1 Mg1 O2 . . 87.54(6) yes
    O1 Mg1 O2 2_556 . 119.89(6) ?
    O1 Mg1 O2 . 2_556 119.89(6) yes
    O1 Mg1 O2 2_556 2_556 87.54(6) ?
    O2 Mg1 O2 . 2_556 119.61(10) yes
    O1 Mg1 Li1 . . 44.06(9) ?
    O1 Mg1 Li1 2_556 . 139.90(10) ?
    O2 Mg1 Li1 . . 43.50(9) ?
    O2 Mg1 Li1 2_556 . 132.37(10) ?
    O1 Mg1 Li1 . 2_556 139.90(10) ?
    O1 Mg1 Li1 2_556 2_556 44.06(9) ?
    O2 Mg1 Li1 . 2_556 132.37(10) ?
    O2 Mg1 Li1 2_556 2_556 43.50(9) ?
    O1 Li1 O2 . . 87.69(16) yes
    O1 Li1 O3 . . 125.3(2) yes
    O1 Li1 O4 . . 122.7(2) yes
    O2 Li1 O3 . . 120.0(2) yes
    O2 Li1 O4 . . 125.3(2) yes
    O3 Li1 O4 . . 80.86(17) yes
    Li1 Mg1 Li1 . 2_556 174.14(18) yes
    O2 Li1 Mg1 . . 43.88(9) ?
    O1 Li1 Mg1 . . 43.83(9) ?
    O3 Li1 Mg1 . . 139.3(2) ?
    O4 Li1 Mg1 . . 139.8(2) ?
    C1 O1 Mg1 . . 135.67(14) ?
    C1 O1 Li1 . . 131.90(18) ?
    Mg1 O1 Li1 . . 92.11(13) ?
    C5 O2 Li1 . . 134.95(17) ?
    C5 O2 Mg1 . . 132.43(13) ?
    Li1 O2 Mg1 . . 92.62(13) ?
    C11 O3 C9 . . 116.0(3) ?
    C11 O3 Li1 . . 130.4(3) ?
    C9 O3 Li1 . . 113.0(3) ?
    C10 O4 C12 . . 114.8(3) ?
    C10 O4 Li1 . . 113.5(3) ?
    C12 O4 Li1 . . 127.9(2) ?
    O1 C1 C2 . . 112.9(2) ?
    O1 C1 C4 . . 109.35(19) ?
    C2 C1 C4 . . 108.8(2) ?
    O1 C1 C3 . . 108.3(2) ?
    C2 C1 C3 . . 109.1(2) ?
    C4 C1 C3 . . 108.2(2) ?
    C1 C2 H2A . . 109.5 ?
    C1 C2 H2B . . 109.5 ?
    H2A C2 H2B . . 109.5 ?
    C1 C2 H2C . . 109.5 ?
    H2A C2 H2C . . 109.5 ?
    H2B C2 H2C . . 109.5 ?
    F1 C3 F3 . . 106.7(2) ?
    F1 C3 F2 . . 106.6(2) ?
    F3 C3 F2 . . 106.1(3) ?
    F1 C3 C1 . . 113.5(3) ?
    F3 C3 C1 . . 110.6(2) ?
    F2 C3 C1 . . 112.8(2) ?
    F4 C4 F5 . . 106.2(2) ?
    F4 C4 F6 . . 106.2(2) ?
    F5 C4 F6 . . 106.4(2) ?
    F4 C4 C1 . . 113.1(2) ?
    F5 C4 C1 . . 111.3(2) ?
    F6 C4 C1 . . 113.0(2) ?
    O2 C5 C6 . . 112.89(18) ?
    O2 C5 C8 . . 109.16(18) ?
    C6 C5 C8 . . 107.9(2) ?
    O2 C5 C7 . . 109.4(2) ?
    C6 C5 C7 . . 108.5(2) ?
    C8 C5 C7 . . 108.9(2) ?
    C5 C6 H6A . . 109.5 ?
    C5 C6 H6B . . 109.5 ?
    H6A C6 H6B . . 109.5 ?
    C5 C6 H6C . . 109.5 ?
    H6A C6 H6C . . 109.5 ?
    H6B C6 H6C . . 109.5 ?
    F7 C7 F9 . . 105.5(3) ?
    F7 C7 F8 . . 106.6(2) ?
    F9 C7 F8 . . 105.8(2) ?
    F7 C7 C5 . . 110.9(2) ?
    F9 C7 C5 . . 113.9(2) ?
    F8 C7 C5 . . 113.4(2) ?
    F10 C8 F12 . . 106.3(2) ?
    F10 C8 F11 . . 106.5(2) ?
    F12 C8 F11 . . 105.5(2) ?
    F10 C8 C5 . . 110.5(2) ?
    F12 C8 C5 . . 114.2(2) ?
    F11 C8 C5 . . 113.4(2) ?
    O3 C9 C10 . . 112.7(3) ?
    O3 C9 H9A . . 109.0 ?
    C10 C9 H9A . . 109.0 ?
    O3 C9 H9B . . 109.0 ?
    C10 C9 H9B . . 109.0 ?
    H9A C9 H9B . . 107.8 ?
    O4 C10 C9 . . 114.2(4) ?
    O4 C10 H10A . . 108.7 ?
    C9 C10 H10A . . 108.7 ?
    O4 C10 H10B . . 108.7 ?
    C9 C10 H10B . . 108.7 ?
    H10A C10 H10B . . 107.6 ?
    O3 C11 H11A . . 109.5 ?
    O3 C11 H11B . . 109.5 ?
    H11A C11 H11B . . 109.5 ?
    O3 C11 H11C . . 109.5 ?
    H11A C11 H11C . . 109.5 ?
    H11B C11 H11C . . 109.5 ?
    O4 C12 H12A . . 109.5 ?
    O4 C12 H12B . . 109.5 ?
    H12A C12 H12B . . 109.5 ?
    O4 C12 H12C . . 109.5 ?
    H12A C12 H12C . . 109.5 ?
    H12B C12 H12C . . 109.5 ?
loop_
    _geom_torsion_atom_site_label_1
    _geom_torsion_atom_site_label_2
    _geom_torsion_atom_site_label_3
    _geom_torsion_atom_site_label_4
    _geom_torsion_site_symmetry_1
    _geom_torsion_site_symmetry_2
    _geom_torsion_site_symmetry_3
    _geom_torsion_site_symmetry_4
    _geom_torsion
    _geom_torsion_publ_flag
    O1 Mg1 Li1 O2 . . . . -177.8(2) ?
    O1 Mg1 Li1 O2 2_556 . . . -82.68(18) ?
    O2 Mg1 Li1 O2 2_556 . . . 90.60(17) ?
    O1 Mg1 Li1 O1 2_556 . . . 95.15(18) ?
    O2 Mg1 Li1 O1 . . . . 177.8(2) ?
    O2 Mg1 Li1 O1 2_556 . . . -91.57(15) ?
    O1 Mg1 Li1 O3 . . . . -93.8(3) ?
    O1 Mg1 Li1 O3 2_556 . . . 1.3(4) ?
    O2 Mg1 Li1 O3 . . . . 84.0(3) ?
    O2 Mg1 Li1 O3 2_556 . . . 174.6(2) ?
    O1 Mg1 Li1 O4 . . . . 88.7(3) ?
    O1 Mg1 Li1 O4 2_556 . . . -176.1(2) ?
    O2 Mg1 Li1 O4 . . . . -93.5(3) ?
    O2 Mg1 Li1 O4 2_556 . . . -2.9(4) ?
    O1 Mg1 O1 C1 2_556 . . . 46.36(19) ?
    O2 Mg1 O1 C1 . . . . 172.3(2) ?
    O2 Mg1 O1 C1 2_556 . . . -64.7(2) ?
    Li1 Mg1 O1 C1 . . . . 173.8(3) ?
    Li1 Mg1 O1 C1 2_556 . . . -12.7(3) ?
    O1 Mg1 O1 Li1 2_556 . . . -127.40(14) ?
    O2 Mg1 O1 Li1 . . . . -1.49(14) ?
    O2 Mg1 O1 Li1 2_556 . . . 121.59(14) ?
    Li1 Mg1 O1 Li1 2_556 . . . 173.5(2) ?
    O2 Li1 O1 C1 . . . . -172.63(19) ?
    O3 Li1 O1 C1 . . . . -46.9(4) ?
    O4 Li1 O1 C1 . . . . 56.0(4) ?
    Mg1 Li1 O1 C1 . . . . -174.1(2) ?
    O2 Li1 O1 Mg1 . . . . 1.51(14) ?
    O3 Li1 O1 Mg1 . . . . 127.2(2) ?
    O4 Li1 O1 Mg1 . . . . -129.9(2) ?
    O1 Li1 O2 C5 . . . . 177.9(2) ?
    O3 Li1 O2 C5 . . . . 47.8(4) ?
    O4 Li1 O2 C5 . . . . -52.7(4) ?
    Mg1 Li1 O2 C5 . . . . 179.4(3) ?
    O1 Li1 O2 Mg1 . . . . -1.50(14) ?
    O3 Li1 O2 Mg1 . . . . -131.6(2) ?
    O4 Li1 O2 Mg1 . . . . 127.9(2) ?
    O1 Mg1 O2 C5 . . . . -177.90(19) ?
    O1 Mg1 O2 C5 2_556 . . . -46.9(2) ?
    O2 Mg1 O2 C5 2_556 . . . 58.78(18) ?
    Li1 Mg1 O2 C5 . . . . -179.4(3) ?
    Li1 Mg1 O2 C5 2_556 . . . 6.4(2) ?
    O1 Mg1 O2 Li1 . . . . 1.51(14) ?
    O1 Mg1 O2 Li1 2_556 . . . 132.53(14) ?
    O2 Mg1 O2 Li1 2_556 . . . -121.82(14) ?
    Li1 Mg1 O2 Li1 2_556 . . . -174.16(18) ?
    O2 Li1 O3 C11 . . . . 60.1(5) ?
    O1 Li1 O3 C11 . . . . -50.4(5) ?
    O4 Li1 O3 C11 . . . . -174.3(4) ?
    Mg1 Li1 O3 C11 . . . . 7.4(5) ?
    O2 Li1 O3 C9 . . . . -129.6(3) ?
    O1 Li1 O3 C9 . . . . 119.9(3) ?
    O4 Li1 O3 C9 . . . . -4.0(3) ?
    Mg1 Li1 O3 C9 . . . . 177.7(3) ?
    O2 Li1 O4 C10 . . . . 109.4(4) ?
    O1 Li1 O4 C10 . . . . -137.2(3) ?
    O3 Li1 O4 C10 . . . . -10.9(3) ?
    Mg1 Li1 O4 C10 . . . . 167.4(4) ?
    O2 Li1 O4 C12 . . . . -47.5(4) ?
    O1 Li1 O4 C12 . . . . 65.9(4) ?
    O3 Li1 O4 C12 . . . . -167.8(3) ?
    Mg1 Li1 O4 C12 . . . . 10.5(5) ?
    Mg1 O1 C1 C2 . . . . -6.4(3) ?
    Li1 O1 C1 C2 . . . . 165.2(2) ?
    Mg1 O1 C1 C4 . . . . 114.8(2) ?
    Li1 O1 C1 C4 . . . . -73.6(3) ?
    Mg1 O1 C1 C3 . . . . -127.4(2) ?
    Li1 O1 C1 C3 . . . . 44.2(3) ?
    O1 C1 C3 F1 . . . . 170.0(2) ?
    C2 C1 C3 F1 . . . . 46.8(3) ?
    C4 C1 C3 F1 . . . . -71.5(3) ?
    O1 C1 C3 F3 . . . . 50.1(3) ?
    C2 C1 C3 F3 . . . . -73.1(3) ?
    C4 C1 C3 F3 . . . . 168.6(2) ?
    O1 C1 C3 F2 . . . . -68.5(3) ?
    C2 C1 C3 F2 . . . . 168.2(2) ?
    C4 C1 C3 F2 . . . . 50.0(3) ?
    O1 C1 C4 F4 . . . . 45.1(3) ?
    C2 C1 C4 F4 . . . . 168.8(2) ?
    C3 C1 C4 F4 . . . . -72.8(3) ?
    O1 C1 C4 F5 . . . . -74.5(3) ?
    C2 C1 C4 F5 . . . . 49.2(3) ?
    C3 C1 C4 F5 . . . . 167.7(2) ?
    O1 C1 C4 F6 . . . . 165.8(2) ?
    C2 C1 C4 F6 . . . . -70.5(3) ?
    C3 C1 C4 F6 . . . . 48.0(3) ?
    Li1 O2 C5 C6 . . . . 179.6(2) ?
    Mg1 O2 C5 C6 . . . . -1.2(3) ?
    Li1 O2 C5 C8 . . . . 59.6(3) ?
    Mg1 O2 C5 C8 . . . . -121.24(19) ?
    Li1 O2 C5 C7 . . . . -59.5(3) ?
    Mg1 O2 C5 C7 . . . . 119.70(19) ?
    O2 C5 C7 F7 . . . . -55.3(3) ?
    C6 C5 C7 F7 . . . . 68.2(3) ?
    C8 C5 C7 F7 . . . . -174.6(2) ?
    O2 C5 C7 F9 . . . . 63.5(3) ?
    C6 C5 C7 F9 . . . . -172.9(2) ?
    C8 C5 C7 F9 . . . . -55.7(3) ?
    O2 C5 C7 F8 . . . . -175.3(2) ?
    C6 C5 C7 F8 . . . . -51.7(3) ?
    C8 C5 C7 F8 . . . . 65.5(3) ?
    O2 C5 C8 F10 . . . . 63.4(3) ?
    C6 C5 C8 F10 . . . . -59.7(3) ?
    C7 C5 C8 F10 . . . . -177.2(2) ?
    O2 C5 C8 F12 . . . . -176.9(2) ?
    C6 C5 C8 F12 . . . . 60.0(3) ?
    C7 C5 C8 F12 . . . . -57.5(3) ?
    O2 C5 C8 F11 . . . . -56.0(3) ?
    C6 C5 C8 F11 . . . . -179.1(2) ?
    C7 C5 C8 F11 . . . . 63.4(3) ?
    C11 O3 C9 C10 . . . . -171.0(4) ?
    Li1 O3 C9 C10 . . . . 17.2(5) ?
    C12 O4 C10 C9 . . . . -176.4(4) ?
    Li1 O4 C10 C9 . . . . 23.6(5) ?
    O3 C9 C10 O4 . . . . -27.0(6) ?
_iucr_refine_instructions_details
;
TITL limg in C2/c
CELL 0.71073  23.8629   9.5396  18.3700  90.000 109.041  90.000
ZERR    4.00   0.0004   0.0006   0.0007   0.000   0.002   0.000
LATT  7
SYMM -X, Y, 0.5-Z
SFAC C H MG O F LI
UNIT 96 128 4 32 96 8
L.S. 6
ACTA
TEMP -40
OMIT 0 50
BOND $H
CONF
FMAP 2
PLAN 10
BOND 0.5
WGHT    0.056100    3.605300
FVAR       0.26818
MG1   3    0.000000    0.218198    0.750000    10.50000    0.02621    0.03374 =
         0.02978    0.00000    0.00715    0.00000
LI1   6    0.124318    0.203090    0.815353    11.00000    0.03315    0.06192 =
         0.04848   -0.00607    0.00954   -0.00328
O1    4    0.060540    0.310892    0.834435    11.00000    0.03386    0.03902 =
         0.03587   -0.00575    0.00581   -0.00129
O2    4    0.064140    0.115131    0.729656    11.00000    0.02971    0.04463 =
         0.03881   -0.00852    0.00988    0.00189
O3    4    0.196325    0.284587    0.800068    11.00000    0.05948    0.14718 =
         0.08654    0.00266    0.02795   -0.03834
O4    4    0.186888    0.100220    0.899560    11.00000    0.04182    0.09685 =
         0.08790    0.00007    0.00774    0.00522
C1    1    0.061482    0.420084    0.884233    11.00000    0.04886    0.04043 =
         0.04057   -0.00920    0.00659    0.00233
C2    1    0.002235    0.495531    0.864860    11.00000    0.07253    0.07520 =
         0.06395   -0.01613    0.00948    0.02959
AFIX 137
H2A   2   -0.005973    0.543925    0.816049    11.00000   -1.50000
H2B   2    0.003806    0.562949    0.905007    11.00000   -1.50000
H2C   2   -0.028896    0.427818    0.861175    11.00000   -1.50000
AFIX   0
C3    1    0.109452    0.525458    0.880571    11.00000    0.08884    0.04550 =
         0.05565   -0.00778    0.00979   -0.01316
C4    1    0.078424    0.363441    0.966865    11.00000    0.05645    0.06170 =
         0.03837   -0.01190    0.01026   -0.00342
C5    1    0.064654    0.018421    0.674230    11.00000    0.03653    0.05086 =
         0.03924   -0.00944    0.01293    0.00320
C6    1    0.002604   -0.015519    0.619351    11.00000    0.04325    0.06418 =
         0.04940   -0.01456    0.00707    0.00045
AFIX 137
H6A   2    0.005430   -0.085705    0.582499    11.00000   -1.50000
H6B   2   -0.015340    0.068863    0.592188    11.00000   -1.50000
H6C   2   -0.021628   -0.051239    0.648563    11.00000   -1.50000
AFIX   0
C7    1    0.102043    0.074736    0.626753    11.00000    0.04992    0.08235 =
         0.05055   -0.00768    0.02184    0.00433
C8    1    0.092437   -0.118213    0.713560    11.00000    0.04947    0.05597 =
         0.05804   -0.01264    0.01324    0.01309
C9    1    0.249466    0.238605    0.855556    11.00000    0.03243    0.13901 =
         0.12984   -0.02870    0.01616   -0.01850
AFIX  21
H9A   2    0.265190    0.313918    0.892937    11.00000   -1.20000
H9B   2    0.278790    0.219030    0.829955    11.00000   -1.20000
AFIX   0
C10   1    0.241417    0.114968    0.895764    11.00000    0.04566    0.18789 =
         0.11332    0.01173    0.01485    0.00368
AFIX  21
H10A  2    0.250788    0.032552    0.870039    11.00000   -1.20000
H10B  2    0.269654    0.117547    0.948252    11.00000   -1.20000
AFIX   0
C11   1    0.202121    0.392380    0.750611    11.00000    0.12503    0.14725 =
         0.13234    0.00569    0.06744   -0.05163
AFIX 137
H11A  2    0.163430    0.415079    0.714414    11.00000   -1.50000
H11B  2    0.228028    0.361439    0.722628    11.00000   -1.50000
H11C  2    0.218896    0.474856    0.780730    11.00000   -1.50000
AFIX   0
C12   1    0.179247   -0.016358    0.942915    11.00000    0.09229    0.09783 =
         0.07416    0.01279    0.01235    0.01728
AFIX 137
H12A  2    0.138168   -0.021611    0.940880    11.00000   -1.50000
H12B  2    0.204528   -0.005922    0.995998    11.00000   -1.50000
H12C  2    0.189802   -0.101520    0.921613    11.00000   -1.50000
AFIX   0
F1    5    0.108076    0.645294    0.916895    11.00000    0.16909    0.05187 =
         0.11477   -0.03102    0.03555   -0.03230
F2    5    0.164492    0.474594    0.910643    11.00000    0.06046    0.10030 =
         0.07861    0.00635    0.00345   -0.03059
F3    5    0.102960    0.558311    0.807781    11.00000    0.11597    0.06495 =
         0.07036    0.01648    0.01920   -0.02266
F4    5    0.123823    0.275328    0.984275    11.00000    0.06752    0.08139 =
         0.04965    0.01188    0.00576    0.01262
F5    5    0.033584    0.293551    0.978134    11.00000    0.07478    0.10566 =
         0.05533   -0.00615    0.02733   -0.02070
F6    5    0.093375    0.464725    1.020261    11.00000    0.10723    0.09088 =
         0.04853   -0.03165    0.01435   -0.01286
F7    5    0.082675    0.198557    0.597202    11.00000    0.09308    0.10666 =
         0.11172    0.04467    0.06383    0.01784
F8    5    0.101337   -0.007668    0.568133    11.00000    0.12259    0.14625 =
         0.07840   -0.04344    0.06744   -0.01952
F9    5    0.158704    0.093235    0.667102    11.00000    0.04493    0.14045 =
         0.08968   -0.00686    0.03102   -0.01091
F10   5    0.059619   -0.173231    0.752479    11.00000    0.09943    0.06700 =
         0.11481    0.03200    0.05656    0.02720
F11   5    0.146696   -0.101288    0.763983    11.00000    0.06394    0.08164 =
         0.07952   -0.00707   -0.00846    0.02365
F12   5    0.097778   -0.217366    0.665126    11.00000    0.08975    0.06817 =
         0.09264   -0.03004    0.02075    0.02502
HKLF 4
REM  g in C2/c
REM R1 =  0.0482 for   2603 Fo > 4sig(Fo)  and  0.0686 for all   3490 data
REM    271 parameters refined using      0 restraints
END
WGHT      0.0561      3.6089
REM Highest difference peak  0.246,  deepest hole -0.319,  1-sigma level  0.042
Q1    1   0.1919  0.0831  0.8527  11.00000  0.05    0.25
Q2    1   0.1174 -0.1414  0.6497  11.00000  0.05    0.25
Q3    1   0.2346  0.1997  0.9254  11.00000  0.05    0.24
Q4    1   0.0719  0.3788  0.9161  11.00000  0.05    0.19
Q5    1   0.0592  0.3542  0.8557  11.00000  0.05    0.19
Q6    1   0.1603 -0.0225  0.7492  11.00000  0.05    0.18
Q7    1   0.1304 -0.0367  0.6100  11.00000  0.05    0.17
Q8    1   0.0380 -0.0001  0.6520  11.00000  0.05    0.17
Q9    1   0.0962  0.0990  0.5529  11.00000  0.05    0.17
Q10   1   0.0962 -0.1337  0.7923  11.00000  0.05    0.17
;
data_global
_journal_date_recd_electronic     2012-07-16
_journal_date_accepted     2012-07-18
_journal_name_full     'Acta Crystallographica, Section E'
_journal_year     2012
_journal_volume     68
_journal_issue      8
_journal_page_first     m1106
_journal_page_last     m1106
_journal_paper_category     QM
_journal_paper_doi     10.1107/S1600536812032679
_journal_coeditor_code     ZL2496
_publ_contact_author_name     'Michael R. Buchmeiser'
_publ_contact_author_address
;
Lehrstuhl f\"ur Makromolekulare Stoffe und Faserchemie
Institut f\"ur Polymerchemie
Universit\"at Stuttgart
Pfaffenwaldring 55
D-70569 Stuttgart
Germany
;
_publ_contact_author_email     michael.buchmeiser@ipoc.uni-stuttgart.de
_publ_contact_author_fax     +49(0)-711-685-64050
_publ_contact_author_phone     ?
_publ_section_title
;\
Bis(1,2-dimethoxyethane)-1\k^2^<i>O</i>,<i>O</i>';3\k^2^<i>O</i>,<i>O</i>'-\
tetrakis(\m-1,1,1,3,3,3-hexafluoro-2-methylpropan-2-olato)-1:2\k^4^<i>O</i>:\
<i>O</i>;2:3\k^4^<i>O</i>:<i>O</i>-1,3-dilithium-2-magnesium
;
loop_
    _publ_author_name
    _publ_author_address
    'Wurst, Klaus'
;
Institut f\"ur Allgemeine und Anorganische und Theoretische Chemie
Universit\"at Innsbruck
Innrain 82
A-6020 Innsbruck
Austria
;
    'Buchmeiser, Michael R.'
;
Lehrstuhl f\"ur Makromolekulare Stoffe und Faserchemie
Institut f\"ur Polymerchemie
Universit\"at Stuttgart
Pfaffenwaldring 55
D-70569 Stuttgart
Germany
;
