# Supplementary material for: Bis(1,2-dimethoxyethane)-1κ2 O,O′;3κ2 O,O′-tetra­kis­(μ-1,1,1,3,3,3-hexa­fluoro-2-methyl­propan-2-olato)-1:2κ4 O:O;2:3κ4 O:O-1,3-dilithium-2-magnesium
Source: Acta Crystallogr Sect E Struct Rep Online. 2012 Jul 25;68(Pt 8):m1106. doi: 10.1107/S1600536812032679 (PMC3414154; doi:10.1107/S1600536812032679)
Supplement: Supplementary file 2 [file e-68-m1106-Isup2.hkl]

# 
# h,k,l, Fc-squared, Fo-squared, sigma(Fo-squared) and status flag 
# 
data_I
_shelx_title ' g in C2/c' 
_shelx_refln_list_code          4 
_shelx_F_calc_maximum      318.99 
_exptl_crystal_F_000      1896.00 
_reflns_d_resolution_high  0.8409 
 
loop_ 
 _symmetry_equiv_pos_as_xyz 
 'x, y, z' 
 '-x, y, -z+1/2' 
 'x+1/2, y+1/2, z' 
 '-x+1/2, y+1/2, -z+1/2' 
 '-x, -y, -z' 
 'x, -y, z-1/2' 
 '-x+1/2, -y+1/2, -z' 
 'x+1/2, -y+1/2, z-1/2' 
 
_cell_length_a    23.8629 
_cell_length_b     9.5396 
_cell_length_c    18.3700 
_cell_angle_alpha  90.000 
_cell_angle_beta  109.041 
_cell_angle_gamma  90.000 
 
_shelx_F_squared_multiplier     1.000 
 
loop_ 
 _refln_index_h 
 _refln_index_k 
 _refln_index_l 
 _refln_F_squared_calc 
 _refln_F_squared_meas 
 _refln_F_squared_sigma 
 _refln_observed_status 
   4   0   0    82122.40    79554.26   2466.21 o 
   6   0   0    44175.28    42609.93   1229.29 o 
   8   0   0     1628.38     1807.62     40.33 o 
  10   0   0    13740.46    12578.69    286.80 o 
  12   0   0    24228.17    24884.55    989.02 o 
  14   0   0        0.29        0.00     29.20 o 
  16   0   0     4683.63     4700.25    152.07 o 
  18   0   0     1902.26     1832.49    120.27 o 
  20   0   0     3717.72     3887.11    176.72 o 
  22   0   0      236.44      206.06     47.14 o 
  24   0   0        7.24        0.00     44.77 o 
  26   0   0        2.62       32.12     46.02 o 
   1   1   0     1889.31     1576.97     42.66 o 
   3   1   0     2526.89     2551.19     44.03 o 
   5   1   0     2037.39     1919.62     43.77 o 
   7   1   0       71.76       40.60      4.69 o 
   9   1   0     6180.46     5795.76    125.59 o 
  11   1   0        2.20       30.14     14.16 o 
  13   1   0     2590.63     2769.64     48.95 o 
  15   1   0      778.62      793.68     25.56 o 
  17   1   0      115.79      122.24     31.43 o 
  19   1   0        0.07       15.96     16.20 o 
  21   1   0      535.43      570.65     63.20 o 
  23   1   0      177.42      196.20     34.28 o 
  25   1   0       43.76       55.88     29.56 o 
   0   2   0    15004.16    12941.54    359.86 o 
   2   2   0       55.10       80.80      8.85 o 
   4   2   0    11989.32    11415.03    194.94 o 
   6   2   0    14013.80    15102.66    238.43 o 
   8   2   0        0.09        0.00      4.54 o 
  10   2   0     2342.04     2518.55     68.66 o 
  12   2   0     9403.83     9343.13    161.89 o 
  14   2   0      193.64      155.88     20.23 o 
  16   2   0     2079.32     2307.81     56.43 o 
  18   2   0     1905.61     2045.57     48.73 o 
  20   2   0       16.05       79.39     29.20 o 
  22   2   0       33.84       86.78     59.65 o 
  24   2   0      511.32      540.38     54.09 o 
  26   2   0        0.70       77.06     36.15 o 
   1   3   0     2594.00     2622.61     49.01 o 
   3   3   0      425.70      489.96      8.37 o 
   5   3   0     3497.67     3545.69     94.69 o 
   7   3   0      698.87      711.81     14.71 o 
   9   3   0        0.46       43.50      7.51 o 
  11   3   0     1589.32     1635.62     49.29 o 
  13   3   0     4044.48     4000.56     78.29 o 
  15   3   0      199.34      204.98     22.58 o 
  17   3   0        0.21        0.53      9.38 o 
  19   3   0      389.36      387.63     19.25 o 
  21   3   0      111.99       97.99     52.98 o 
  23   3   0       74.65       57.96     23.06 o 
  25   3   0       71.50       15.32     38.86 o 
   0   4   0     6117.37     5249.76    135.26 o 
   2   4   0     3900.24     3338.89     53.03 o 
   4   4   0     1145.03     1244.32     24.93 o 
   6   4   0     1514.37     1636.59     26.60 o 
   8   4   0     9709.12    10363.75    158.32 o 
  10   4   0     7246.99     6943.50    125.33 o 
  12   4   0      330.48      332.95     11.12 o 
  14   4   0      623.36      636.64     16.73 o 
  16   4   0      195.29      194.89     10.05 o 
  18   4   0      814.66      850.39     29.17 o 
  20   4   0      218.08      241.93     45.88 o 
  22   4   0       84.85      135.86     24.80 o 
  24   4   0      934.44      904.34     63.46 o 
   1   5   0      566.55      528.24     11.74 o 
   3   5   0     6479.41     6817.62    105.00 o 
   5   5   0     1350.78     1417.01     51.16 o 
   7   5   0     1475.13     1574.84     26.04 o 
   9   5   0     3914.34     3572.33     60.61 o 
  11   5   0     1994.41     1908.52     38.44 o 
  13   5   0       65.57       72.40      8.26 o 
  15   5   0      406.00      440.49     15.96 o 
  17   5   0      272.13      273.28     24.27 o 
  19   5   0       48.13       62.27     11.64 o 
  21   5   0        3.31       12.51     19.65 o 
  23   5   0      649.00      668.50     57.26 o 
   0   6   0       61.09       25.70     13.70 o 
   2   6   0     2861.20     2912.34     58.24 o 
   4   6   0      148.93      147.50     10.01 o 
   6   6   0      504.35      437.28     12.04 o 
   8   6   0      280.23      291.69     11.48 o 
  10   6   0        0.80        9.97      8.49 o 
  12   6   0       20.85        0.00      8.79 o 
  14   6   0      228.36      168.76     13.51 o 
  16   6   0      152.01      116.12     17.32 o 
  18   6   0      167.02      153.96     14.09 o 
  20   6   0      156.48      139.80     23.88 o 
  22   6   0        0.03        4.15     71.75 o 
   1   7   0       61.92       89.70      9.70 o 
   3   7   0       97.84      118.98     17.68 o 
   5   7   0        0.55        7.95      9.28 o 
   7   7   0     1990.88     1692.47     53.37 o 
   9   7   0     1863.94     1701.87     38.43 o 
  11   7   0     1224.31     1265.85     27.07 o 
  13   7   0      422.10      499.96     24.18 o 
  15   7   0      249.89      158.98     15.89 o 
  17   7   0       35.57       10.69     23.08 o 
  19   7   0      251.65      208.69     28.45 o 
  21   7   0       59.09       21.33     32.58 o 
   0   8   0       49.67       60.80     22.32 o 
   2   8   0      159.64      127.75     10.62 o 
   4   8   0        0.08        0.00     11.00 o 
   6   8   0      121.20      134.38     18.52 o 
   8   8   0      288.02      299.66     12.80 o 
  10   8   0       99.47       94.34     14.72 o 
  12   8   0      172.85      248.37     26.27 o 
  14   8   0      212.35      198.35     27.38 o 
  16   8   0       15.79        3.29     23.81 o 
  18   8   0       49.78       93.55     27.48 o 
   1   9   0     1478.76     1488.29     39.20 o 
   3   9   0        4.02       16.02     16.50 o 
   5   9   0      170.20      145.35     40.95 o 
   7   9   0       28.19       70.85     23.19 o 
   9   9   0      110.43      105.42     59.23 o 
  11   9   0      663.48      639.16     45.07 o 
  13   9   0      182.82      155.51     31.04 o 
  15   9   0        8.96        0.00     27.38 o 
   0  10   0      586.97      798.95     71.61 o 
   2  10   0      163.35      138.43     31.33 o 
   4  10   0      106.43      153.42     28.56 o 
   6  10   0      170.35      284.32     35.49 o 
   8  10   0       30.28       43.05     36.85 o 
  10  10   0       78.24      117.79     35.40 o 
  12  10   0        0.52        0.00     32.65 o 
   1  11   0        0.03        0.00     26.78 o 
   3  11   0      276.95      179.12     30.67 o 
   5  11   0      109.81      523.24    304.37 o 
 -27   1   1        0.15       76.49     41.64 o 
 -25   1   1      368.18      444.20     61.25 o 
 -23   1   1      264.58      253.26     32.88 o 
 -21   1   1       87.65       24.59     34.07 o 
 -19   1   1        2.40        6.58     13.94 o 
 -17   1   1     6045.75     6203.42    132.79 o 
 -15   1   1      629.39      508.45     21.92 o 
 -13   1   1      165.00      168.14     18.64 o 
 -11   1   1     2078.07     1832.47     34.53 o 
  -9   1   1       54.62       20.74      6.80 o 
  -7   1   1      573.95      859.07     15.51 o 
  -5   1   1    77226.54    72782.73   3078.29 o 
  -3   1   1       13.41        9.77     75.35 o 
  -1   1   1    44818.93    42277.74   1894.84 o 
   1   1   1     5326.15     4500.75     55.82 o 
   3   1   1      145.60      172.76      9.07 o 
   5   1   1     6386.87     6097.35    103.87 o 
   7   1   1     4727.45     5271.32     98.13 o 
   9   1   1    10246.10    10570.25    165.64 o 
  11   1   1       72.19       50.44      9.89 o 
  13   1   1      572.37      630.87     20.60 o 
  15   1   1    13961.22    13959.15    277.82 o 
  17   1   1      384.71      287.73     28.34 o 
  19   1   1       83.33        0.00     23.40 o 
  21   1   1        1.11        3.04     29.06 o 
  23   1   1        0.02        0.00     23.05 o 
  25   1   1      101.40      171.60     35.17 o 
 -26   2   1      110.87      206.31     42.41 o 
 -24   2   1       97.25       39.53     23.93 o 
 -22   2   1        0.41        0.00     21.14 o 
 -20   2   1      518.45      525.60     40.11 o 
 -18   2   1      454.51      428.53     24.87 o 
 -16   2   1       90.18       70.88      6.42 o 
 -14   2   1     2237.29     2426.95     45.67 o 
 -12   2   1    10902.93    11162.64    177.16 o 
 -10   2   1     9388.31     9721.70    167.38 o 
  -8   2   1      450.55      390.14     12.10 o 
  -6   2   1     6197.68     5628.15     96.54 o 
  -4   2   1    13155.27    12662.08    207.60 o 
  -2   2   1     9645.58     8584.42    145.04 o 
   0   2   1      317.14      301.32      7.25 o 
   2   2   1     6477.87     6590.19     83.56 o 
   4   2   1     5224.89     5237.57     72.67 o 
   6   2   1      751.25      740.95     13.53 o 
   8   2   1    10038.53     9278.79    149.89 o 
  10   2   1      293.70      318.70      9.81 o 
  12   2   1      288.31      366.53     14.74 o 
  14   2   1      143.54      143.53     12.47 o 
  16   2   1      781.96      842.08     25.73 o 
  18   2   1      158.98      128.13     10.50 o 
  20   2   1      103.72      138.64     63.89 o 
  22   2   1      439.38      503.50     77.86 o 
  24   2   1        1.08       16.62     28.31 o 
 -25   3   1      198.19      198.99     33.79 o 
 -23   3   1       87.91       90.80     35.30 o 
 -21   3   1     1248.51     1443.09     74.03 o 
 -19   3   1       20.09       16.15     13.34 o 
 -17   3   1     1145.49     1065.71     27.85 o 
 -15   3   1       58.10       43.44      8.53 o 
 -13   3   1      157.01      137.51     15.83 o 
 -11   3   1     4621.96     4637.90     77.18 o 
  -9   3   1    36050.12    38883.43    640.52 o 
  -7   3   1     2448.50     2573.43     42.96 o 
  -5   3   1     4141.78     3745.84     51.47 o 
  -3   3   1     7256.58     7041.09    114.48 o 
  -1   3   1     6141.19     6855.74    117.89 o 
   1   3   1      167.08      161.46     14.01 o 
   3   3   1     2222.95     1936.36     27.92 o 
   5   3   1       77.33       36.35      7.45 o 
   7   3   1    13776.35    14517.00    198.62 o 
   9   3   1      615.60      706.31     15.14 o 
  11   3   1     1094.31     1095.63     22.14 o 
  13   3   1      269.05      241.31     11.95 o 
  15   3   1     1251.17     1339.92     47.64 o 
  17   3   1        0.28        0.00      9.61 o 
  19   3   1       48.86       69.27     24.47 o 
  21   3   1      113.49      134.12     26.19 o 
  23   3   1      819.17      840.68     70.35 o 
  25   3   1      119.65      140.40     56.87 o 
 -24   4   1      926.50     1086.96     85.51 o 
 -22   4   1      319.92      363.88     31.40 o 
 -20   4   1      121.83      126.13     25.44 o 
 -18   4   1      640.95      677.49     28.72 o 
 -16   4   1      385.53      453.67     15.50 o 
 -14   4   1     3113.56     3117.34     57.93 o 
 -12   4   1      498.67      393.51     21.37 o 
 -10   4   1      848.70     1018.09     25.24 o 
  -8   4   1     3454.71     3408.99     51.55 o 
  -6   4   1     2800.72     2912.58     44.79 o 
  -4   4   1      223.90      213.58      8.71 o 
  -2   4   1      901.17      968.07     16.85 o 
   0   4   1     9980.20    10472.27    177.30 o 
   2   4   1     1043.65     1097.23     20.90 o 
   4   4   1     6085.59     5612.73     74.32 o 
   6   4   1    17378.07    16951.91    240.18 o 
   8   4   1     7320.59     8392.63    134.74 o 
  10   4   1     1466.85     1462.61     34.90 o 
  12   4   1      872.89      931.54     20.79 o 
  14   4   1       65.96       47.61     11.04 o 
  16   4   1      298.89      263.16     18.85 o 
  18   4   1       67.06       39.96     17.94 o 
  20   4   1      290.44      293.60     22.22 o 
  22   4   1      158.28      127.38     30.48 o 
  24   4   1      385.78      492.09     49.69 o 
 -23   5   1        2.54       41.03     42.55 o 
 -21   5   1        6.46        2.47     27.11 o 
 -19   5   1       17.26       20.32     11.89 o 
 -17   5   1       14.44        0.00     10.73 o 
 -15   5   1       15.49       12.10     13.77 o 
 -13   5   1      176.31      200.21     14.63 o 
 -11   5   1       77.34       74.96      8.01 o 
  -9   5   1      116.91      153.85      9.21 o 
  -7   5   1      208.36      233.12      8.29 o 
  -5   5   1      248.26      258.92     29.22 o 
  -3   5   1     1407.92     1376.80     53.85 o 
  -1   5   1     2922.00     3070.59     56.57 o 
   1   5   1      870.57      862.45     18.70 o 
   3   5   1      950.86      947.97     30.40 o 
   5   5   1     1841.13     1583.14     30.97 o 
   7   5   1      916.51      936.25     28.40 o 
   9   5   1      510.48      499.22     15.47 o 
  11   5   1      121.66      179.69     14.09 o 
  13   5   1       48.99       27.96      9.68 o 
  15   5   1      780.21      680.69     41.82 o 
  17   5   1      138.63      129.23     20.82 o 
  19   5   1        6.70       12.07     11.37 o 
  21   5   1        7.41        0.00     36.85 o 
  23   5   1      116.31      165.39     47.34 o 
 -22   6   1      306.75      312.54     31.26 o 
 -20   6   1      123.15      211.34     66.95 o 
 -18   6   1      164.16      123.95     12.18 o 
 -16   6   1        4.79        0.00      9.22 o 
 -14   6   1      324.21      293.48     12.94 o 
 -12   6   1       78.87       58.34      8.31 o 
 -10   6   1     1880.75     1934.89     36.08 o 
  -8   6   1     2791.96     2920.94     59.24 o 
  -6   6   1      193.53      134.25      7.56 o 
  -4   6   1      264.48      333.45     23.03 o 
  -2   6   1     2350.24     2197.47     46.60 o 
   0   6   1        4.11       12.95      8.10 o 
   2   6   1     4248.41     4181.68     72.95 o 
   4   6   1       36.59       37.15     19.47 o 
   6   6   1      205.25      233.26     16.69 o 
   8   6   1     4821.48     5211.49     95.07 o 
  10   6   1      936.34     1056.42     23.99 o 
  12   6   1      387.03      321.42     17.68 o 
  14   6   1       72.89       53.68     11.66 o 
  16   6   1      322.89      274.71     21.06 o 
  18   6   1        5.58       18.13     12.38 o 
  20   6   1        0.05        0.00     25.52 o 
  22   6   1      115.32       66.18     29.51 o 
 -21   7   1       12.84        0.00     34.32 o 
 -19   7   1       40.64       30.39     35.84 o 
 -17   7   1      628.60      600.39     32.27 o 
 -15   7   1        3.56       18.53     12.37 o 
 -13   7   1      112.18      155.92     19.91 o 
 -11   7   1      124.49       90.91     13.43 o 
  -9   7   1        0.22       11.30     11.26 o 
  -7   7   1      648.82      674.94     27.60 o 
  -5   7   1      167.23      170.83     14.79 o 
  -3   7   1       65.99       83.27      6.80 o 
  -1   7   1      652.72      580.94     20.03 o 
   1   7   1      140.16      144.39     13.55 o 
   3   7   1      100.27      117.68      7.65 o 
   5   7   1        2.46        7.51     15.19 o 
   7   7   1        1.23        0.00      8.39 o 
   9   7   1      476.42      454.13     18.37 o 
  11   7   1        0.75        0.00     16.26 o 
  13   7   1      167.05      176.35     15.11 o 
  15   7   1      117.88      107.68     11.41 o 
  17   7   1       26.50       35.29     20.72 o 
  19   7   1       91.91       52.52     68.83 o 
 -18   8   1      140.04      119.15     29.09 o 
 -16   8   1      413.02      364.25     39.71 o 
 -14   8   1      640.12      543.75     79.63 o 
 -12   8   1      427.37      349.40     42.89 o 
 -10   8   1      485.95      492.70     32.61 o 
  -8   8   1        8.78       18.53     18.58 o 
  -6   8   1     1441.69     1603.95     35.04 o 
  -4   8   1      463.87      454.81     18.64 o 
  -2   8   1       11.93        2.19      6.82 o 
   0   8   1        3.56       13.17     13.22 o 
   2   8   1      507.61      504.92     15.96 o 
   4   8   1     2319.77     2531.92     57.38 o 
   6   8   1      251.83      231.01     26.77 o 
   8   8   1       27.41       24.30     18.53 o 
  10   8   1      698.37      639.16     50.15 o 
  12   8   1      441.46      514.35     82.22 o 
  14   8   1       18.46       36.76     22.46 o 
  16   8   1      202.65      174.38     68.69 o 
  18   8   1      103.28       89.04     29.64 o 
 -15   9   1       48.75      126.82     29.26 o 
 -13   9   1      200.54      154.67     31.47 o 
 -11   9   1      197.34      219.87     58.40 o 
  -9   9   1      235.71      309.81    108.59 o 
  -7   9   1       14.60       75.50     19.86 o 
  -5   9   1        7.24       12.08     13.20 o 
  -3   9   1      115.15       38.48     34.67 o 
  -1   9   1      576.32      587.37     35.78 o 
   1   9   1      174.89      266.78     29.80 o 
   3   9   1       70.41       43.29     35.60 o 
   5   9   1      163.45      170.63     29.96 o 
   7   9   1       45.75       44.70     19.30 o 
   9   9   1        5.50       10.85     30.59 o 
  11   9   1        0.09       48.40     29.71 o 
  13   9   1       42.28       90.81     26.88 o 
  15   9   1      319.72      180.10     49.08 o 
 -12  10   1        0.00        0.00    109.15 o 
 -10  10   1       95.76       80.14     29.30 o 
  -8  10   1      145.66      168.33     37.89 o 
  -6  10   1        5.42       55.47     36.08 o 
  -4  10   1      298.46      415.88     26.05 o 
  -2  10   1      351.49      320.75     21.41 o 
   0  10   1      287.00      221.30     60.97 o 
   2  10   1      305.69      339.36     63.06 o 
   4  10   1       41.84       81.04     38.17 o 
   6  10   1        0.35       20.03     70.01 o 
   8  10   1       40.31       14.33     23.97 o 
  10  10   1      287.92      267.03     35.54 o 
  12  10   1       16.61       19.33     34.76 o 
  -5  11   1        0.15        0.00     30.12 o 
  -3  11   1       99.05       55.96     32.00 o 
  -1  11   1      176.65      194.23     30.45 o 
   1  11   1       63.21       19.45     68.90 o 
   3  11   1       23.09       43.03     24.58 o 
   5  11   1       12.80        0.00     37.22 o 
 -26   0   2        6.20        0.00     47.41 o 
 -24   0   2      620.47      637.24     58.40 o 
 -22   0   2       32.00       29.20     29.06 o 
 -20   0   2     3319.76     3347.58    183.49 o 
 -18   0   2    10952.04    11600.77    395.62 o 
 -16   0   2      986.65     1003.84     43.02 o 
 -14   0   2      461.05      510.37     68.06 o 
 -12   0   2     1198.51     1222.22     38.68 o 
 -10   0   2      905.90      900.71     35.87 o 
  -8   0   2       15.89        4.79      9.36 o 
  -6   0   2    15093.29    15965.08    444.04 o 
  -4   0   2     7606.34     7520.83    220.09 o 
  -2   0   2    10430.67     9738.55    182.14 o 
   0   0   2    16705.30    17393.06    284.91 o 
   2   0   2     6213.67     5918.67    165.53 o 
   4   0   2    42907.19    40191.71   1063.71 o 
   6   0   2     5453.34     6138.15    164.24 o 
   8   0   2    24166.31    24321.88    632.51 o 
  10   0   2     4357.70     4905.48    127.71 o 
  12   0   2      366.29      390.82     23.99 o 
  14   0   2    33681.42    33188.93    813.78 o 
  16   0   2     4933.07     4998.75    141.48 o 
  18   0   2      123.21      162.96     24.82 o 
  20   0   2     3052.98     3220.95    190.49 o 
  22   0   2      126.62      363.04     61.04 o 
  24   0   2       67.91       33.37     71.05 o 
 -27   1   2        8.05        3.26     29.22 o 
 -25   1   2        0.48       64.71     33.37 o 
 -23   1   2       12.17        9.73     32.68 o 
 -21   1   2     3085.80     2926.41    117.13 o 
 -19   1   2      304.12      358.69     20.01 o 
 -17   1   2     2499.23     2392.30     59.75 o 
 -15   1   2      228.19      220.68     26.59 o 
 -13   1   2     3729.63     4025.95     92.74 o 
 -11   1   2      182.13      121.43      6.35 o 
  -9   1   2     1664.28     1715.27     31.63 o 
  -7   1   2     9646.35     8987.91    144.92 o 
  -5   1   2    17338.68    17872.98    292.89 o 
  -1   1   2       66.12       52.74      5.46 o 
   5   1   2    16788.23    15508.81    276.75 o 
   7   1   2     3766.61     3965.69     66.15 o 
   9   1   2    16028.51    15848.30    274.97 o 
  11   1   2     3465.24     3920.42     69.57 o 
  13   1   2     8203.93     8349.67    145.59 o 
  15   1   2      757.43      761.38     35.08 o 
  17   1   2     3108.29     3007.47     73.86 o 
  19   1   2     1701.87     1627.67     67.98 o 
  21   1   2      656.86      572.97     52.91 o 
  23   1   2       71.42       61.17     38.98 o 
  25   1   2        0.88        4.49     64.10 o 
 -26   2   2        0.91       28.35     37.40 o 
 -24   2   2       12.99       25.10     30.59 o 
 -22   2   2      760.71      960.81     50.82 o 
 -20   2   2     2118.91     2045.73    152.30 o 
 -18   2   2      762.18      810.36     27.96 o 
 -16   2   2     1412.05     1411.56     36.72 o 
 -14   2   2     1422.63     1340.23     25.84 o 
 -12   2   2     1737.32     1553.20     30.08 o 
 -10   2   2    14548.65    14580.25    244.90 o 
  -8   2   2     1594.89     1418.09     49.56 o 
  -6   2   2      604.38      526.80     12.50 o 
  -4   2   2     7133.58     7040.42    102.77 o 
  -2   2   2     5045.79     4542.42     72.92 o 
   0   2   2     8216.01     7513.19     99.67 o 
   2   2   2      475.77      452.90     62.60 o 
   4   2   2      510.52      446.01     11.47 o 
   6   2   2     1389.03     1512.90     26.34 o 
   8   2   2     2367.68     2380.67     39.69 o 
  10   2   2     1458.67     1579.20     33.50 o 
  12   2   2     7582.70     7445.65    144.58 o 
  14   2   2     2802.04     2746.47     58.59 o 
  16   2   2       83.16       94.36     27.13 o 
  18   2   2      111.71      103.02     57.85 o 
  20   2   2      339.95      445.27     40.91 o 
  22   2   2       56.42      112.09     92.26 o 
  24   2   2      102.10       87.41     39.46 o 
 -25   3   2       44.40       50.89     75.85 o 
 -23   3   2       33.32       14.88     19.34 o 
 -21   3   2      200.74      241.37     46.23 o 
 -19   3   2      209.18      133.58     11.72 o 
 -17   3   2       46.92       38.43     10.65 o 
 -15   3   2        4.45        0.00      8.05 o 
 -13   3   2       46.98       51.46     10.82 o 
 -11   3   2       19.86       16.41     10.42 o 
  -9   3   2     8258.71     8451.84    144.08 o 
  -7   3   2     1049.33     1157.21     24.60 o 
  -5   3   2    16130.56    16951.51    307.09 o 
  -3   3   2     2158.84     2368.45     44.30 o 
  -1   3   2    27872.83    26438.41    426.76 o 
   1   3   2    27790.23    27339.02    360.06 o 
   3   3   2     9625.86     9794.07    124.83 o 
   5   3   2       11.81       81.98    129.95 o 
   7   3   2     1291.05     1452.38     22.81 o 
   9   3   2      167.48      158.03     21.94 o 
  11   3   2      183.17      177.23     10.07 o 
  13   3   2      320.77      408.79     20.61 o 
  15   3   2      446.41      489.08     22.06 o 
  17   3   2      238.05      235.36     44.85 o 
  19   3   2       83.38       50.73     10.88 o 
  21   3   2       14.88       10.40    114.50 o 
  23   3   2      276.19      339.94     37.93 o 
 -24   4   2       17.56        2.68     31.91 o 
 -22   4   2        5.46       23.19     22.76 o 
 -20   4   2      580.48      546.43     37.63 o 
 -18   4   2      130.91      115.12     10.98 o 
 -16   4   2      299.52      225.14     20.09 o 
 -14   4   2       34.19       63.95      9.67 o 
 -12   4   2        5.17        8.19      6.51 o 
 -10   4   2     4327.94     4372.99     71.71 o 
  -8   4   2    10880.51    10355.17    162.35 o 
  -6   4   2        9.91       25.59      8.19 o 
  -4   4   2      536.40      437.45     14.99 o 
  -2   4   2      999.35     1068.45     20.85 o 
   0   4   2    13182.32    13646.56    204.92 o 
   2   4   2      453.67      527.52     12.06 o 
   4   4   2    27067.54    27262.11    354.64 o 
   6   4   2      269.65      344.65     14.79 o 
   8   4   2     1466.32     1458.42     25.49 o 
  10   4   2     1324.38     1206.01     21.29 o 
  12   4   2      555.41      495.32     17.94 o 
  14   4   2       23.47        3.96      8.99 o 
  16   4   2      942.36     1003.77     41.50 o 
  18   4   2      235.17      269.10     31.67 o 
  20   4   2       85.73       45.68     20.72 o 
  22   4   2      191.48      121.64     32.39 o 
  24   4   2      230.55      177.42     57.43 o 
 -23   5   2      118.03      105.96     46.02 o 
 -21   5   2        6.92        0.00     22.61 o 
 -19   5   2        4.91        5.81     10.20 o 
 -17   5   2       12.19       21.47      8.68 o 
 -15   5   2        1.52        0.00     38.86 o 
 -13   5   2     1573.97     1547.18     32.71 o 
 -11   5   2       33.58       53.61      7.90 o 
  -9   5   2     5941.45     5764.66     95.87 o 
  -7   5   2      526.27      545.81     13.40 o 
  -5   5   2       10.77       31.40     11.20 o 
  -3   5   2       59.48       75.27     15.44 o 
  -1   5   2     1423.24     1681.53     36.16 o 
   1   5   2     5636.29     5745.34     98.66 o 
   3   5   2     8791.47     8876.02    146.27 o 
   5   5   2     2471.85     2364.94     39.57 o 
   7   5   2     1194.60     1185.51     34.20 o 
   9   5   2      335.41      355.07     14.00 o 
  11   5   2       70.37       90.35     11.39 o 
  13   5   2      225.94      231.83     14.63 o 
  15   5   2       57.01       34.26     10.97 o 
  17   5   2      437.56      449.79     36.24 o 
  19   5   2        5.74        8.71     28.43 o 
  21   5   2       44.34       42.47     28.13 o 
  23   5   2      560.20      561.91    137.65 o 
 -22   6   2        5.42        0.00     33.30 o 
 -20   6   2       48.50       45.38     22.62 o 
 -18   6   2       33.59       60.65     15.09 o 
 -16   6   2      361.50      277.64     18.72 o 
 -14   6   2      272.92      303.00     13.49 o 
 -12   6   2      833.36      864.38     20.09 o 
 -10   6   2      744.33      788.43     18.53 o 
  -8   6   2      135.32      186.95     16.58 o 
  -6   6   2     1634.46     1558.61     37.94 o 
  -4   6   2      680.72      629.34     19.76 o 
  -2   6   2     1206.28     1039.55     21.74 o 
   0   6   2     2367.96     2175.89     40.32 o 
   2   6   2      117.60      107.11      9.42 o 
   4   6   2      757.63      873.81     39.38 o 
   6   6   2      136.08      128.79     17.57 o 
   8   6   2      555.27      543.84     17.19 o 
  10   6   2      706.37      634.51     23.43 o 
  12   6   2     1449.27     1513.95     42.29 o 
  14   6   2      330.10      294.24     17.81 o 
  16   6   2     1061.07     1072.18    189.19 o 
  18   6   2      371.34      339.62     71.69 o 
  20   6   2      315.71      362.05     36.36 o 
 -21   7   2       35.94       34.68     89.75 o 
 -19   7   2      313.80      280.21     28.49 o 
 -17   7   2      334.41      374.51     56.15 o 
 -15   7   2        0.02       18.88     14.21 o 
 -13   7   2       44.44       50.88     12.39 o 
 -11   7   2        0.28        0.00     16.24 o 
  -9   7   2     2199.37     2228.57     57.18 o 
  -7   7   2     2715.52     2837.10     72.21 o 
  -5   7   2      381.81      449.66     40.82 o 
  -3   7   2       14.35        0.00     19.05 o 
  -1   7   2        1.22       12.37      5.81 o 
   1   7   2      249.95      205.38     18.04 o 
   3   7   2      776.94      761.59     51.14 o 
   5   7   2     2719.18     2805.06     63.80 o 
   7   7   2     2932.77     2964.64     61.56 o 
   9   7   2       28.73        8.84     12.88 o 
  11   7   2       54.85       79.34     14.07 o 
  13   7   2        9.95        0.00     10.48 o 
  15   7   2        7.14        0.00     13.91 o 
  17   7   2       11.31       14.18     22.39 o 
  19   7   2       28.13       90.14     33.94 o 
 -18   8   2      216.63      342.30     40.38 o 
 -16   8   2       35.40       51.10     23.51 o 
 -14   8   2      417.06      329.98     37.89 o 
 -12   8   2      398.66      324.59     22.74 o 
 -10   8   2      103.95      109.82     22.05 o 
  -8   8   2       24.40       17.58     14.81 o 
  -6   8   2      322.08      350.74     16.56 o 
  -4   8   2      140.33       95.65     13.63 o 
  -2   8   2       20.03       10.37     13.87 o 
   0   8   2      153.70      159.66      9.78 o 
   2   8   2       19.49       11.65     14.98 o 
   4   8   2     1252.53     1245.63     48.51 o 
   6   8   2      356.55      346.78     28.34 o 
   8   8   2        1.20       12.78     11.60 o 
  10   8   2      254.55      155.47     20.86 o 
  12   8   2       84.27       37.91     16.13 o 
  14   8   2        0.33       26.19     29.63 o 
  16   8   2       16.61       27.75     30.19 o 
  18   8   2        3.40       31.69     38.21 o 
 -15   9   2        0.32        0.00     29.96 o 
 -13   9   2      121.88      187.91     34.40 o 
 -11   9   2       10.52        6.11     12.83 o 
  -9   9   2       95.98       53.23     53.84 o 
  -7   9   2      204.22      179.16     36.49 o 
  -5   9   2      165.33      160.11     30.76 o 
  -3   9   2        5.70       32.78     16.39 o 
  -1   9   2     1170.25     1346.51     45.33 o 
   1   9   2      995.41     1087.01     30.78 o 
   3   9   2      140.77       84.29     27.74 o 
   5   9   2       60.94       55.62     12.24 o 
   7   9   2      132.76      172.92     28.49 o 
   9   9   2      128.94      119.77     74.25 o 
  11   9   2        0.30       14.78     36.08 o 
  13   9   2       87.43       60.89     28.93 o 
  15   9   2      265.95      302.11     38.80 o 
 -12  10   2       27.58       96.38     45.26 o 
 -10  10   2        6.37        0.00     30.66 o 
  -8  10   2      120.49       73.53     36.64 o 
  -6  10   2       89.93        5.40     25.33 o 
  -4  10   2       80.75       99.98     28.16 o 
  -2  10   2        0.13        0.00     34.69 o 
   0  10   2      279.54      252.90     25.17 o 
   2  10   2      238.51      201.28     31.41 o 
   4  10   2        3.21        0.00     31.75 o 
   6  10   2      142.24      148.89     52.21 o 
   8  10   2      122.16      144.95     32.95 o 
  10  10   2        0.53        0.00     34.74 o 
  -5  11   2       63.53       63.09     76.54 o 
  -3  11   2       36.59       40.91     26.49 o 
  -1  11   2       92.70       29.74     30.45 o 
   1  11   2      210.27      192.14     39.98 o 
   3  11   2        8.62       27.15     28.53 o 
   5  11   2      105.34       73.58     40.81 o 
 -27   1   3        0.37       45.13     35.86 o 
 -25   1   3      451.45      414.32     38.63 o 
 -23   1   3      451.50      541.51     47.00 o 
 -21   1   3      670.09      723.25     96.50 o 
 -19   1   3      642.45      617.17     33.44 o 
 -17   1   3     3143.10     3285.76     80.51 o 
 -15   1   3        2.40       13.87      9.54 o 
 -13   1   3      286.10      353.36     18.04 o 
 -11   1   3       85.68      144.02     10.70 o 
  -9   1   3      440.44      299.00     18.91 o 
  -7   1   3     1066.34      998.15     48.63 o 
  -5   1   3    36404.07    35748.91    537.27 o 
  -3   1   3    12271.39    11393.01    146.81 o 
  -1   1   3     3360.60     3108.66     37.29 o 
   1   1   3    12836.76    12492.95    142.61 o 
   3   1   3    16355.00    16006.67    240.07 o 
   5   1   3      388.71      271.69     13.21 o 
   7   1   3     4353.77     4502.36     92.94 o 
   9   1   3    21370.39    21154.06    356.85 o 
  11   1   3     2548.80     2432.43     44.79 o 
  13   1   3       12.29       39.56      8.27 o 
  15   1   3     3965.50     4058.89     95.96 o 
  17   1   3       70.45       53.59     14.03 o 
  19   1   3     1355.09     1443.61     74.97 o 
  21   1   3      326.86      359.40     35.47 o 
  23   1   3       18.99       11.71     25.99 o 
  25   1   3        0.57       38.41     32.72 o 
 -26   2   3       26.76        0.00     23.45 o 
 -24   2   3      307.12      307.84     43.05 o 
 -22   2   3     1070.39     1103.58     58.15 o 
 -20   2   3     3909.34     4140.20    138.23 o 
 -18   2   3     1932.42     2004.36     55.32 o 
 -16   2   3      382.56      426.03     14.60 o 
 -14   2   3     2809.69     2682.99     51.69 o 
 -12   2   3    11025.59    11590.83    197.89 o 
 -10   2   3      757.98      676.86     17.30 o 
  -8   2   3    11439.84    10985.09    155.69 o 
  -6   2   3       96.07       99.36     14.85 o 
  -4   2   3    18395.21    17405.94    252.78 o 
  -2   2   3    19469.41    18601.47    251.43 o 
   0   2   3    32774.32    30800.14    354.50 o 
   2   2   3     7300.65     7077.53     82.96 o 
   4   2   3     1281.69     1552.59     47.54 o 
   6   2   3     7066.58     6487.57     88.51 o 
   8   2   3     3615.46     3561.95     59.18 o 
  10   2   3     6110.89     6868.48    118.13 o 
  12   2   3     5411.75     5345.68    108.24 o 
  14   2   3       77.06       76.82     20.15 o 
  16   2   3      398.89      472.44     16.46 o 
  18   2   3     1343.22     1434.83    119.16 o 
  20   2   3      109.04      135.32     54.44 o 
  22   2   3       41.18       55.47     57.63 o 
  24   2   3       13.97        0.00     25.36 o 
 -25   3   3       15.52       70.05     25.51 o 
 -23   3   3        2.12       33.89     21.58 o 
 -21   3   3     4709.44     4886.20    173.14 o 
 -19   3   3        0.10       14.85     15.39 o 
 -17   3   3      181.56      257.70     16.88 o 
 -15   3   3      561.30      556.52     15.64 o 
 -13   3   3     4066.34     4222.02     65.06 o 
 -11   3   3       24.10       40.42     22.56 o 
  -9   3   3     3341.47     3203.27     50.93 o 
  -7   3   3       47.58        2.98      9.56 o 
  -5   3   3     3890.74     3732.93     59.63 o 
  -3   3   3      487.36      668.19     34.80 o 
  -1   3   3    17853.35    16780.06    206.40 o 
   1   3   3     7870.02     7745.10     98.35 o 
   3   3   3    16001.08    16249.76    195.06 o 
   5   3   3     3209.73     3020.95     43.72 o 
   7   3   3     8871.87     8335.02    110.90 o 
   9   3   3     1798.24     1719.15     52.14 o 
  11   3   3     4165.76     4217.42     66.64 o 
  13   3   3        0.86       21.31     17.24 o 
  15   3   3      179.28      239.60     39.34 o 
  17   3   3      200.17      240.51     27.92 o 
  19   3   3      189.64      156.87     24.97 o 
  21   3   3        6.24        1.16     27.58 o 
  23   3   3       19.58       64.11     48.04 o 
 -26   4   3      129.35       83.43     32.97 o 
 -24   4   3       30.05       14.85     84.82 o 
 -22   4   3       31.08      116.92     23.22 o 
 -20   4   3      323.10      362.52     18.26 o 
 -18   4   3      273.78      291.06     37.65 o 
 -16   4   3      203.25      183.85     11.42 o 
 -14   4   3       26.52       22.26      9.63 o 
 -12   4   3      517.19      619.70     17.21 o 
 -10   4   3     4551.21     4398.97     83.76 o 
  -8   4   3    20665.20    21220.72    348.94 o 
  -6   4   3     2072.29     1986.06     46.33 o 
  -4   4   3      276.45      236.79     24.22 o 
  -2   4   3      535.88      545.21     10.49 o 
   0   4   3     2471.32     2484.85     35.69 o 
   2   4   3     1858.58     1868.60     27.08 o 
   4   4   3      934.73      850.14     14.60 o 
   6   4   3     7400.87     8018.79     99.85 o 
   8   4   3      394.99      444.59     10.57 o 
  10   4   3       55.73       42.67      7.64 o 
  12   4   3        5.20       28.05      7.18 o 
  14   4   3       30.50       20.01     12.80 o 
  16   4   3       56.69       97.14     25.79 o 
  18   4   3       24.60       37.57     47.90 o 
  20   4   3       85.98      135.24     59.86 o 
  22   4   3      682.35      742.28     54.53 o 
 -25   5   3      124.90      204.80     39.70 o 
 -23   5   3        0.68        0.00     26.77 o 
 -21   5   3      128.91      123.43     28.50 o 
 -19   5   3      143.09      142.30     18.37 o 
 -17   5   3      263.83      249.93     13.39 o 
 -15   5   3     1589.41     1613.38     42.65 o 
 -13   5   3      149.91      168.93     12.64 o 
 -11   5   3      330.47      346.38     13.75 o 
  -9   5   3       19.23       38.92      5.41 o 
  -7   5   3      750.51      847.78     35.27 o 
  -5   5   3     1975.90     1949.26     63.64 o 
  -3   5   3      810.86      869.68     20.47 o 
  -1   5   3      441.29      568.04     13.81 o 
   1   5   3      703.69      810.09     26.95 o 
   3   5   3    11236.14    11353.98    164.62 o 
   5   5   3       77.66       96.29      6.79 o 
   7   5   3     1035.27     1016.18     28.44 o 
   9   5   3       89.47      132.59     10.36 o 
  11   5   3     1448.86     1288.39     26.07 o 
  13   5   3      581.12      615.68     25.59 o 
  15   5   3      137.17      141.50     19.87 o 
  17   5   3      327.28      302.81     17.94 o 
  19   5   3        8.34       26.51     23.60 o 
  21   5   3      190.76      267.74     36.26 o 
 -22   6   3       96.55       56.69     38.24 o 
 -20   6   3      116.50      172.03     49.36 o 
 -18   6   3        9.65       18.51     10.12 o 
 -16   6   3       61.06       96.84     32.81 o 
 -14   6   3       13.66       24.06     11.86 o 
 -12   6   3     1900.09     1888.63     36.54 o 
 -10   6   3     5616.33     6050.09    121.53 o 
  -8   6   3     3104.54     3158.89     53.66 o 
  -6   6   3       57.12       63.09      9.87 o 
  -4   6   3      202.77      141.68     13.42 o 
  -2   6   3     2203.55     2211.70     40.78 o 
   0   6   3     3551.81     3365.09     59.47 o 
   2   6   3     3905.23     3528.32     54.69 o 
   4   6   3      360.56      385.25     22.41 o 
   6   6   3    13055.14    13441.89    249.49 o 
   8   6   3     2852.16     2969.11     68.43 o 
  10   6   3      395.24      323.33     24.46 o 
  12   6   3      291.40      267.00     17.03 o 
  14   6   3       31.14       13.31     22.72 o 
  16   6   3      218.85      245.56     44.84 o 
  18   6   3      294.07      195.13     26.76 o 
  20   6   3       72.90       76.05     32.84 o 
 -21   7   3      303.54      337.03     38.93 o 
 -19   7   3       23.78       54.34     34.32 o 
 -17   7   3      127.65       77.84     14.32 o 
 -15   7   3      472.52      396.17     24.42 o 
 -13   7   3     1249.58     1318.17     33.81 o 
 -11   7   3       65.62       45.10     15.27 o 
  -9   7   3     1772.76     1942.68     56.09 o 
  -7   7   3     2245.62     2456.71     54.56 o 
  -5   7   3      503.79      555.90     21.86 o 
  -3   7   3     1295.40     1292.99     30.40 o 
  -1   7   3       92.32      101.68     17.11 o 
   1   7   3        0.58       22.14     12.84 o 
   3   7   3      420.83      450.64     23.02 o 
   5   7   3        1.14       21.99     10.38 o 
   7   7   3       33.57       23.99     11.41 o 
   9   7   3      136.30      168.06     15.12 o 
  11   7   3      706.14      754.49     28.76 o 
  13   7   3      226.24      233.38     19.16 o 
  15   7   3       16.88        0.00     19.78 o 
  17   7   3      108.50       70.59     23.49 o 
  19   7   3      225.95      251.01     98.58 o 
 -18   8   3      266.16      261.71     33.75 o 
 -16   8   3      177.17      158.64     23.21 o 
 -14   8   3       37.17       40.12     22.01 o 
 -12   8   3        1.06        0.00     20.07 o 
 -10   8   3      214.96      165.79     22.46 o 
  -8   8   3      120.26       95.73     12.48 o 
  -6   8   3      584.13      486.91     20.58 o 
  -4   8   3      212.01      220.72     17.73 o 
  -2   8   3     1490.56     1655.93     38.09 o 
   0   8   3      253.66      224.45     22.46 o 
   2   8   3     1596.00     1625.01     34.22 o 
   4   8   3       27.72       32.91     10.43 o 
   6   8   3      377.30      346.71     54.55 o 
   8   8   3       36.95        8.56     15.16 o 
  10   8   3        0.08        0.00     31.98 o 
  12   8   3        9.63       57.68     28.76 o 
  14   8   3      346.49      355.61     34.07 o 
  16   8   3      288.12      195.43     29.06 o 
 -17   9   3        7.06        4.75     30.96 o 
 -15   9   3       91.48       91.01     47.34 o 
 -13   9   3       74.92       77.71     28.27 o 
 -11   9   3        9.71       29.99     32.05 o 
  -9   9   3       96.15      141.74     23.90 o 
  -7   9   3       33.07       91.99     52.85 o 
  -5   9   3      865.00      940.87     50.66 o 
  -3   9   3      867.01      924.47     47.84 o 
  -1   9   3      109.90      136.71     27.27 o 
   1   9   3     1034.56     1080.07     28.84 o 
   3   9   3      546.98      505.60     19.95 o 
   5   9   3        4.47        4.70     38.17 o 
   7   9   3       88.87       85.55     36.22 o 
   9   9   3       93.45       38.27     34.14 o 
  11   9   3       96.43      123.94     63.96 o 
  13   9   3      364.74      412.94     39.39 o 
 -12  10   3      319.21      305.85     57.15 o 
 -10  10   3        0.74       15.31     22.24 o 
  -8  10   3       51.71       69.50     31.42 o 
  -6  10   3       75.65       72.20     27.43 o 
  -4  10   3      556.20      579.85     91.67 o 
  -2  10   3      852.90      906.08     68.05 o 
   0  10   3      211.09      219.32     61.95 o 
   2  10   3        2.05       30.37     22.27 o 
   4  10   3       12.85       34.33     26.93 o 
   6  10   3      245.14      305.76     42.55 o 
   8  10   3        8.32        1.45     27.96 o 
  10  10   3        0.02       93.80     37.00 o 
  -5  11   3       12.87       61.20     99.49 o 
  -3  11   3       79.71      104.40     60.83 o 
  -1  11   3      166.67      124.98     36.42 o 
   1  11   3       85.25      177.73    132.79 o 
   3  11   3       55.22       60.65     42.51 o 
 -28   0   4       25.57        0.00     51.59 o 
 -26   0   4      202.55      158.79     36.71 o 
 -24   0   4      275.38      259.46     41.99 o 
 -22   0   4      817.59      955.51     69.10 o 
 -20   0   4      867.94      911.15     46.40 o 
 -18   0   4      965.84      795.88     93.85 o 
 -16   0   4     1133.01     1009.32     38.54 o 
 -14   0   4      681.90      549.17     16.18 o 
 -12   0   4    10987.54     9360.33    210.75 o 
 -10   0   4      233.80      115.95     13.33 o 
  -8   0   4    43968.33    41953.59   1767.04 o 
  -6   0   4      129.84      161.42      7.30 o 
  -4   0   4      451.29      573.24     11.95 o 
  -2   0   4     3161.94     3258.91     54.18 o 
   0   0   4     2538.66     2492.58     38.43 o 
   2   0   4    28835.95    25724.84    469.38 o 
   4   0   4    10541.34    10872.40    244.48 o 
   6   0   4     1179.79      896.89     32.11 o 
   8   0   4     3675.90     3897.37    119.23 o 
  10   0   4     4821.15     5213.73    153.84 o 
  12   0   4     7033.30     7784.43    216.61 o 
  14   0   4     8982.31     9237.88    252.62 o 
  16   0   4     1012.10     1049.08     92.12 o 
  18   0   4      132.16       60.36     37.47 o 
  20   0   4       48.10       52.84     39.07 o 
  22   0   4       28.34        0.00     33.23 o 
  24   0   4        0.25        0.00     54.37 o 
 -27   1   4        2.26        0.00     26.62 o 
 -25   1   4       12.55       66.11     24.47 o 
 -23   1   4      375.53      318.50     36.61 o 
 -21   1   4     1134.78     1185.76     59.42 o 
 -19   1   4      486.62      383.73     21.51 o 
 -17   1   4      507.56      538.68     32.89 o 
 -15   1   4     4307.00     4144.64     73.66 o 
 -13   1   4     1666.89     1914.67     37.59 o 
 -11   1   4     1781.69     1707.76     29.83 o 
  -9   1   4     1236.76     1221.76     21.26 o 
  -7   1   4        0.00       16.50      4.40 o 
  -5   1   4     3376.47     4053.71     61.12 o 
  -3   1   4     1759.41     2000.45     25.00 o 
  -1   1   4     3172.52     2930.99     40.68 o 
   1   1   4     8655.19     8826.94     99.69 o 
   3   1   4     1091.69     1211.01     18.34 o 
   5   1   4      448.51      586.93     19.60 o 
   7   1   4     3682.63     3541.44     55.69 o 
   9   1   4    15925.70    16129.41    273.21 o 
  11   1   4     5046.66     4767.72     84.80 o 
  13   1   4     1093.82      997.36     24.40 o 
  15   1   4       78.98       68.63      8.49 o 
  17   1   4      588.07      518.93     69.19 o 
  19   1   4      472.83      505.35     19.82 o 
  21   1   4        0.13       36.05     30.78 o 
  23   1   4       26.96        0.00     40.39 o 
 -26   2   4      647.63      623.03     50.71 o 
 -24   2   4       18.15       25.90     42.27 o 
 -22   2   4      191.11      120.51     21.78 o 
 -20   2   4      999.52      825.66     35.50 o 
 -18   2   4     9824.36     9719.06    190.43 o 
 -16   2   4     5285.10     5653.19    111.68 o 
 -14   2   4      405.13      313.22     13.24 o 
 -12   2   4    12437.26    12511.64    206.37 o 
 -10   2   4     7607.07     7868.10    119.08 o 
  -8   2   4    34013.70    34296.51    489.70 o 
  -6   2   4   101753.20    99257.22   4440.64 o 
  -4   2   4     2944.31     2454.96     34.54 o 
  -2   2   4    17830.43    17185.88    218.17 o 
   0   2   4    28520.00    25826.79    288.93 o 
   2   2   4    15260.30    14842.22    170.15 o 
   4   2   4    32633.97    30971.60    401.89 o 
   6   2   4     1886.53     1945.83     30.85 o 
   8   2   4      449.59      491.72     14.49 o 
  10   2   4    10056.22    10704.01    172.13 o 
  12   2   4     2033.86     1966.03     42.87 o 
  14   2   4     2113.72     2182.23     52.28 o 
  16   2   4     1141.60     1057.52     35.60 o 
  18   2   4      317.79      235.47     22.37 o 
  20   2   4      141.43      152.11     43.73 o 
  22   2   4       73.12      146.68     29.17 o 
  24   2   4      315.63      372.65     42.55 o 
 -27   3   4        0.72        0.00     26.23 o 
 -25   3   4      164.00      142.54     41.50 o 
 -23   3   4      187.23      195.83     30.24 o 
 -21   3   4       55.35       36.31     38.38 o 
 -19   3   4     1409.55     1335.52     35.88 o 
 -17   3   4     3524.86     3458.28     64.46 o 
 -15   3   4     3430.34     3437.31     56.80 o 
 -13   3   4      737.39      865.23     18.51 o 
 -11   3   4      294.44      219.49     14.87 o 
  -9   3   4      131.52      177.21     11.19 o 
  -7   3   4     5927.70     6764.67     97.27 o 
  -5   3   4     1535.38     1681.73     25.13 o 
  -3   3   4    16218.28    15345.56    239.48 o 
  -1   3   4     1660.04     1621.95     40.20 o 
   1   3   4     1846.21     2164.99     25.69 o 
   3   3   4     1079.03     1270.37     36.49 o 
   5   3   4     2698.09     2694.15     48.66 o 
   7   3   4        3.23        2.60     15.09 o 
   9   3   4      472.16      402.04     10.70 o 
  11   3   4      416.83      446.33     15.21 o 
  13   3   4     1198.12     1150.88     29.14 o 
  15   3   4      941.12      926.83     23.82 o 
  17   3   4       35.43       76.32     16.21 o 
  19   3   4      291.36      334.18     32.35 o 
  21   3   4      908.14      812.62     55.43 o 
  23   3   4       51.63       30.51     80.85 o 
 -26   4   4      263.94      241.62     47.90 o 
 -24   4   4        0.36        0.00     32.68 o 
 -22   4   4      440.41      377.97     33.67 o 
 -20   4   4       50.09       44.02     11.03 o 
 -18   4   4       14.24        7.75      8.34 o 
 -16   4   4       74.30      102.41     13.10 o 
 -14   4   4     2114.82     2085.03     40.60 o 
 -12   4   4      337.99      248.31     13.79 o 
 -10   4   4      497.82      493.27     16.21 o 
  -8   4   4     1797.08     1579.82     54.57 o 
  -6   4   4      458.76      508.72     14.83 o 
  -4   4   4      678.92      637.47     20.20 o 
  -2   4   4      238.33      187.61      8.97 o 
   0   4   4     2973.01     3109.59     45.74 o 
   2   4   4     5527.39     6103.33    116.26 o 
   4   4   4      467.50      386.25     26.49 o 
   6   4   4      969.11      987.19     22.68 o 
   8   4   4     4644.57     4557.62     70.00 o 
  10   4   4      710.35      581.88     14.06 o 
  12   4   4     2621.91     2599.71     47.88 o 
  14   4   4     1216.92     1294.16     57.92 o 
  16   4   4       12.64        2.71     19.94 o 
  18   4   4        0.36        0.00     48.73 o 
  20   4   4        0.24        6.66     19.99 o 
  22   4   4       25.51        8.23     29.42 o 
 -25   5   4      297.46      357.00     44.19 o 
 -23   5   4       87.70       95.41     26.38 o 
 -21   5   4        2.25       27.72     28.20 o 
 -19   5   4      212.97      232.94     14.70 o 
 -17   5   4      232.86      242.98     13.89 o 
 -15   5   4      448.33      439.42     32.43 o 
 -13   5   4     1464.47     1554.02     82.47 o 
 -11   5   4     1046.20     1229.12     36.21 o 
  -9   5   4      532.15      634.28     23.10 o 
  -7   5   4        0.39        0.00      5.87 o 
  -5   5   4     3592.21     3263.07     60.51 o 
  -3   5   4      178.95      129.12     12.03 o 
  -1   5   4      106.77      218.91     15.87 o 
   1   5   4     3056.76     2977.40     43.08 o 
   3   5   4       23.13        7.70      6.56 o 
   5   5   4     9103.43     9697.01    137.36 o 
   7   5   4      828.83      844.84     26.89 o 
   9   5   4       34.29       65.22     25.45 o 
  11   5   4      404.49      442.05     31.07 o 
  13   5   4      567.43      539.48     19.20 o 
  15   5   4      120.65       77.89     16.16 o 
  17   5   4     1034.07     1110.09     41.19 o 
  19   5   4      333.56      328.87     34.35 o 
  21   5   4      265.48      341.41     88.29 o 
 -22   6   4        0.69       20.41     49.43 o 
 -20   6   4      106.61       99.37     21.10 o 
 -18   6   4      103.80       92.35     17.60 o 
 -16   6   4      113.63      127.89     11.07 o 
 -14   6   4      719.13      775.51     27.98 o 
 -12   6   4       46.24       32.11      7.22 o 
 -10   6   4      942.28     1160.74     49.29 o 
  -8   6   4     2537.05     2630.08     49.44 o 
  -6   6   4      972.78      953.07     26.91 o 
  -4   6   4      596.33      689.48     22.85 o 
  -2   6   4       38.47       52.24      7.07 o 
   0   6   4      443.01      468.42     20.68 o 
   2   6   4      459.79      510.75     13.68 o 
   4   6   4       41.10       31.30     17.28 o 
   6   6   4     2002.83     1863.27     36.56 o 
   8   6   4     1920.38     2010.79     44.40 o 
  10   6   4       58.57       47.81     26.03 o 
  12   6   4       12.42       27.56     24.13 o 
  14   6   4      144.35      191.95     14.32 o 
  16   6   4       10.54       30.23     19.51 o 
  18   6   4      399.95      409.21     46.09 o 
  20   6   4       63.88      103.99     64.66 o 
 -21   7   4        8.12       18.13     26.29 o 
 -19   7   4      370.37      381.00     53.71 o 
 -17   7   4      987.65      984.99     42.81 o 
 -15   7   4      465.63      475.92     24.80 o 
 -13   7   4      112.33       79.17     14.83 o 
 -11   7   4      148.46       99.23     21.09 o 
  -9   7   4      105.15      134.12     22.44 o 
  -7   7   4     1345.89     1322.34     31.67 o 
  -5   7   4     2842.29     2565.41     54.88 o 
  -3   7   4       30.81       81.17     12.58 o 
  -1   7   4     1955.92     2201.79     37.92 o 
   1   7   4       86.26      112.40     10.61 o 
   3   7   4     4416.44     4646.26     80.66 o 
   5   7   4      965.96     1104.31     24.13 o 
   7   7   4      375.82      400.73     21.92 o 
   9   7   4      764.83      769.99     42.35 o 
  11   7   4      126.73       95.98     20.69 o 
  13   7   4     1682.11     1634.31     52.21 o 
  15   7   4      542.65      652.00     37.11 o 
  17   7   4        5.41       29.30     26.55 o 
 -20   8   4      100.94       59.16     50.68 o 
 -18   8   4       64.92       77.50     63.96 o 
 -16   8   4        0.80        0.68     22.29 o 
 -14   8   4      159.39      147.12     18.94 o 
 -12   8   4       48.60       48.71     25.91 o 
 -10   8   4      267.31      232.38     20.64 o 
  -8   8   4        8.18       24.44     23.41 o 
  -6   8   4      847.69      882.93     38.17 o 
  -4   8   4     2755.42     3063.49     71.36 o 
  -2   8   4     1758.00     1772.40     95.89 o 
   0   8   4      216.17      258.45     14.10 o 
   2   8   4     2452.23     2324.30    130.52 o 
   4   8   4       59.21       80.34     60.48 o 
   6   8   4      872.24      778.12     26.58 o 
   8   8   4     1339.16     1283.61     77.38 o 
  10   8   4      369.01      279.13     49.29 o 
  12   8   4       39.93       62.48     26.34 o 
  14   8   4        1.74       17.30     34.62 o 
  16   8   4        0.38        0.00     57.15 o 
 -17   9   4        5.61       64.39     61.25 o 
 -15   9   4       28.69       25.22     52.28 o 
 -13   9   4      159.89      152.92     22.57 o 
 -11   9   4      207.76      159.92     38.87 o 
  -9   9   4      611.11      695.38     50.25 o 
  -7   9   4      121.00      155.60     23.01 o 
  -5   9   4        3.73        0.00     17.67 o 
  -3   9   4      148.98       85.80     14.13 o 
  -1   9   4       10.27       23.01     19.55 o 
   1   9   4       36.66       27.83     12.31 o 
   3   9   4       94.94       89.62     31.91 o 
   5   9   4      345.30      371.00     62.92 o 
   7   9   4      440.06      448.04     36.17 o 
   9   9   4       13.98        0.00     22.20 o 
  11   9   4        4.17        0.56     41.16 o 
  13   9   4      274.21      309.78     78.84 o 
 -12  10   4       49.64       68.34     33.41 o 
 -10  10   4       20.90       41.97     38.21 o 
  -8  10   4       18.86       16.85     91.56 o 
  -6  10   4       27.81       37.93     35.93 o 
  -4  10   4        5.50        9.68     35.05 o 
  -2  10   4        4.03       11.70     26.44 o 
   0  10   4        1.36        0.00     33.23 o 
   2  10   4        6.03        0.00     84.89 o 
   4  10   4        0.82       18.26     22.45 o 
   6  10   4       56.37       57.17     35.17 o 
   8  10   4       24.75       25.67     27.16 o 
  -5  11   4      137.38      185.38     66.95 o 
  -3  11   4       17.41        0.00     24.05 o 
  -1  11   4        8.31       24.90     24.39 o 
   1  11   4       46.49       16.94     29.44 o 
 -27   1   5      627.70      654.32     53.12 o 
 -25   1   5      627.59      590.01     39.61 o 
 -23   1   5      198.11      320.69     86.49 o 
 -21   1   5      265.55      347.81     39.51 o 
 -19   1   5      886.07      862.22     28.60 o 
 -17   1   5        0.88        7.23     10.09 o 
 -15   1   5      184.01      187.04     11.93 o 
 -13   1   5       50.40       39.76      5.84 o 
 -11   1   5    29876.72    29093.60    485.93 o 
  -9   1   5     3352.69     3776.63     62.37 o 
  -7   1   5     3080.41     3227.12     41.28 o 
  -5   1   5     5251.44     5192.88     69.34 o 
  -3   1   5    62451.88    59680.69    777.58 o 
  -1   1   5     9960.05     9770.86    106.54 o 
   1   1   5     3200.50     3047.59     39.83 o 
   3   1   5    10761.34    10496.46    143.26 o 
   5   1   5      234.33      257.01     13.26 o 
   7   1   5     5118.09     5352.42     87.90 o 
   9   1   5    11326.12    11576.55    183.87 o 
  11   1   5      529.57      490.11     15.66 o 
  13   1   5        5.37       48.06     75.44 o 
  15   1   5       25.62        0.00     10.05 o 
  17   1   5       20.00       27.67     18.19 o 
  19   1   5        4.59        3.47     15.05 o 
  21   1   5      215.20      197.67     31.63 o 
  23   1   5      504.45      553.68     58.01 o 
 -26   2   5        0.19       22.44     27.66 o 
 -24   2   5      107.18       46.67     40.32 o 
 -22   2   5       69.15       24.63     36.71 o 
 -20   2   5        1.61        0.00     15.64 o 
 -18   2   5        0.14       15.62     12.12 o 
 -16   2   5     2028.77     1898.99     50.44 o 
 -14   2   5     1566.86     1660.19     37.97 o 
 -12   2   5      244.93      158.58     17.88 o 
 -10   2   5      767.32      818.83     23.36 o 
  -8   2   5     3229.67     3357.15     57.17 o 
  -6   2   5    14014.04    14773.20    208.07 o 
  -4   2   5    11167.72    10212.76    136.31 o 
  -2   2   5        0.85       23.52     10.22 o 
   0   2   5     8873.26     7731.38     89.19 o 
   2   2   5    20888.85    21177.02    253.97 o 
   4   2   5      347.83      381.72     11.23 o 
   6   2   5      227.44      296.63     32.02 o 
   8   2   5      732.64      712.41     15.52 o 
  10   2   5     1423.48     1485.83     34.44 o 
  12   2   5      285.55      287.99     11.77 o 
  14   2   5      137.71      182.94     17.36 o 
  16   2   5     2046.13     1974.77     57.11 o 
  18   2   5     1696.72     1825.40     60.09 o 
  20   2   5       11.81       78.25     82.59 o 
  22   2   5      138.12      107.98     83.43 o 
 -27   3   5      130.58      114.66     33.77 o 
 -25   3   5        7.55        0.00     21.93 o 
 -23   3   5        2.21        0.00     10.85 o 
 -21   3   5      886.62      920.23     43.74 o 
 -19   3   5     1353.54     1490.54     49.15 o 
 -17   3   5       30.19       39.89     12.33 o 
 -15   3   5     3792.64     3947.69     76.95 o 
 -13   3   5       55.66       52.75     11.82 o 
 -11   3   5        5.25        0.00      6.38 o 
  -9   3   5     1195.77     1179.85     26.43 o 
  -7   3   5    24932.78    24707.57    365.71 o 
  -5   3   5      635.66      498.66     11.97 o 
  -3   3   5      239.97      373.88     32.53 o 
  -1   3   5    64137.11    62464.85    901.85 o 
   1   3   5     3112.47     3248.10     39.52 o 
   3   3   5    13107.94    13890.61    161.13 o 
   5   3   5      282.64      227.33     10.40 o 
   7   3   5      867.51      691.95     14.98 o 
   9   3   5     1229.58     1311.75     25.20 o 
  11   3   5     1010.75      922.09     34.44 o 
  13   3   5     1448.46     1499.68     31.87 o 
  15   3   5       33.80        5.38      7.19 o 
  17   3   5      678.29      717.25     33.25 o 
  19   3   5       23.16       16.43     16.26 o 
  21   3   5       97.29      146.15     24.90 o 
  23   3   5       72.34       34.91     41.71 o 
 -26   4   5       72.33       82.35     33.03 o 
 -24   4   5       41.15       31.12     21.82 o 
 -22   4   5       28.18       86.48     25.10 o 
 -20   4   5      333.48      334.17     15.10 o 
 -18   4   5      875.89      994.20     37.34 o 
 -16   4   5      160.97      180.78     12.68 o 
 -14   4   5      834.58      807.42     29.69 o 
 -12   4   5     1053.37     1042.05     28.58 o 
 -10   4   5      305.85      364.13     15.34 o 
  -8   4   5       10.64       22.64     12.33 o 
  -6   4   5      111.95       67.19      5.32 o 
  -4   4   5     4376.66     4512.52     92.52 o 
  -2   4   5     3296.45     3401.20     50.18 o 
   0   4   5     3143.22     3275.79     84.29 o 
   2   4   5      127.78      209.85     15.74 o 
   4   4   5      733.37      626.41     12.21 o 
   6   4   5     1507.97     1394.07     23.17 o 
   8   4   5      419.57      419.76     16.58 o 
  10   4   5      771.01      829.95     21.61 o 
  12   4   5     1350.44     1454.18     28.21 o 
  14   4   5       68.27       80.40     21.24 o 
  16   4   5      210.35      202.78     23.45 o 
  18   4   5      390.26      401.46     26.46 o 
  20   4   5      513.01      475.27     37.25 o 
  22   4   5        1.05        0.00     28.91 o 
 -25   5   5        9.71        1.48     27.44 o 
 -23   5   5      121.12      155.06     22.44 o 
 -21   5   5      170.67      254.74     20.86 o 
 -19   5   5        7.04        6.40     11.55 o 
 -17   5   5      417.01      448.31     25.25 o 
 -15   5   5       75.60      122.39     20.62 o 
 -13   5   5      652.77      713.75     28.37 o 
 -11   5   5      473.34      478.23     21.05 o 
  -9   5   5     1322.08     1262.04     45.64 o 
  -7   5   5      586.35      531.68     13.45 o 
  -5   5   5      126.96       83.84     12.68 o 
  -3   5   5       71.91       69.94     11.04 o 
  -1   5   5      356.91      264.39     16.50 o 
   1   5   5     1364.85     1288.24     29.18 o 
   3   5   5      816.08      931.23     18.48 o 
   5   5   5        4.73        0.00      8.79 o 
   7   5   5     1181.05     1365.43     25.94 o 
   9   5   5      213.08      240.01     13.83 o 
  11   5   5      342.79      347.45     13.11 o 
  13   5   5       11.73       23.97      8.20 o 
  15   5   5       86.40       56.01     11.82 o 
  17   5   5       30.21       68.93    105.60 o 
  19   5   5      234.93      303.44     45.47 o 
  21   5   5       76.07       57.54     65.84 o 
 -24   6   5       31.98        0.00     28.11 o 
 -22   6   5      207.50      166.64     30.46 o 
 -20   6   5      733.33      787.23     87.07 o 
 -18   6   5       84.14       45.54     14.17 o 
 -16   6   5      102.83       86.28     11.58 o 
 -14   6   5     1878.90     1998.20     72.47 o 
 -12   6   5      826.93      860.36     20.15 o 
 -10   6   5      170.34      123.14     22.11 o 
  -8   6   5       91.48       71.57      8.79 o 
  -6   6   5       58.60       74.25      8.66 o 
  -4   6   5       20.51       53.13     14.73 o 
  -2   6   5     2185.19     2159.67     33.98 o 
   0   6   5      417.00      494.81     15.25 o 
   2   6   5        4.90        3.87      8.67 o 
   4   6   5      442.30      470.25     13.74 o 
   6   6   5      382.53      414.78     13.88 o 
   8   6   5      227.39      239.56     21.28 o 
  10   6   5     1930.85     2120.09     71.47 o 
  12   6   5     1449.27     1463.60     52.17 o 
  14   6   5      513.46      509.15     25.29 o 
  16   6   5       12.65       23.44     19.47 o 
  18   6   5       16.15        0.00     54.99 o 
 -21   7   5       62.62       55.85     28.35 o 
 -19   7   5        4.73        5.35     21.05 o 
 -17   7   5       63.18       44.94     27.49 o 
 -15   7   5      974.17      954.33     46.42 o 
 -13   7   5      167.16      139.37     15.57 o 
 -11   7   5       83.85       94.77     17.71 o 
  -9   7   5      549.28      494.43     16.78 o 
  -7   7   5     4289.38     4569.26     95.97 o 
  -5   7   5      830.49     1011.03     27.02 o 
  -3   7   5      162.89      142.80     11.48 o 
  -1   7   5      255.56      288.12     15.71 o 
   1   7   5     1487.23     1712.09     55.29 o 
   3   7   5     1338.30     1308.62     28.00 o 
   5   7   5       10.65        7.27      9.41 o 
   7   7   5     1022.87     1097.63     50.30 o 
   9   7   5      662.71      625.44     23.03 o 
  11   7   5      121.76      119.64     14.56 o 
  13   7   5       27.64       36.37     20.74 o 
  15   7   5      247.32      313.83     40.57 o 
  17   7   5      658.80      642.26     50.29 o 
 -20   8   5       20.80       19.85     26.82 o 
 -18   8   5      156.85      110.57     39.84 o 
 -16   8   5      317.07      237.85    101.11 o 
 -14   8   5      472.25      398.31     54.73 o 
 -12   8   5      447.84      387.32     29.94 o 
 -10   8   5       13.68        4.07     13.09 o 
  -8   8   5     2226.79     2514.21     78.39 o 
  -6   8   5      442.75      522.02     25.53 o 
  -4   8   5     3092.32     3312.40     78.71 o 
  -2   8   5     1748.65     1876.67     49.88 o 
   0   8   5      291.14      318.12     24.12 o 
   2   8   5       40.35       30.09     27.11 o 
   4   8   5      637.72      705.56     31.22 o 
   6   8   5        3.05        0.00     13.21 o 
   8   8   5      306.08      274.69     28.64 o 
  10   8   5      128.27       54.53     28.64 o 
  12   8   5       47.36       79.19     24.63 o 
  14   8   5       27.73        0.00     35.39 o 
 -17   9   5        5.03       69.97     62.43 o 
 -15   9   5       63.89       96.15     39.06 o 
 -13   9   5      127.71      114.66     33.16 o 
 -11   9   5       17.84       51.97     21.39 o 
  -9   9   5      480.53      471.47     30.90 o 
  -7   9   5      314.57      316.30     24.91 o 
  -5   9   5       23.55       16.69     13.50 o 
  -3   9   5       47.36       57.60     19.12 o 
  -1   9   5      157.87      177.21     41.71 o 
   1   9   5       10.44        8.79     10.68 o 
   3   9   5       20.98       25.20     16.69 o 
   5   9   5        1.20        5.68     34.14 o 
   7   9   5       29.23       29.23     52.84 o 
   9   9   5       41.02       36.56     26.37 o 
  11   9   5      164.32      175.37     88.43 o 
  13   9   5        3.76       69.09     39.63 o 
 -12  10   5      159.01      138.13     28.36 o 
 -10  10   5      102.56       49.35     22.50 o 
  -8  10   5      272.74      186.53     28.08 o 
  -6  10   5       88.04       61.87     18.75 o 
  -4  10   5       10.10       17.04     26.27 o 
  -2  10   5        6.30        2.75     13.69 o 
   0  10   5       43.95       19.89     42.96 o 
   2  10   5      478.95      541.69     34.55 o 
   4  10   5      401.56      437.29     96.50 o 
   6  10   5       70.09      126.11     35.42 o 
   8  10   5       39.12        4.81     28.94 o 
  -3  11   5      156.28      188.09     41.16 o 
  -1  11   5      120.04       96.47     39.21 o 
 -28   0   6      737.98      736.93     85.09 o 
 -26   0   6      333.10      336.62     64.24 o 
 -24   0   6       99.02       63.68     29.20 o 
 -22   0   6       72.06       26.42     22.25 o 
 -20   0   6       33.13       36.38     57.08 o 
 -18   0   6        1.27        0.00      9.11 o 
 -16   0   6     5448.99     5202.45    143.32 o 
 -14   0   6     1008.63     1066.40     30.17 o 
 -12   0   6    13398.84    14392.49    417.83 o 
 -10   0   6    11916.02    13087.63    349.83 o 
  -8   0   6      244.01      284.23     20.51 o 
  -6   0   6     2526.46     2404.82     73.69 o 
  -4   0   6      906.04      814.98     15.74 o 
  -2   0   6        0.70        7.26      5.34 o 
   0   0   6     5819.25     5363.75     90.23 o 
   2   0   6     7213.73     6906.85    119.96 o 
   4   0   6     5615.37     5855.67    126.20 o 
   6   0   6    11317.04    11524.38    240.28 o 
   8   0   6     2641.20     2296.68     55.78 o 
  10   0   6     1318.14     1579.93     52.55 o 
  12   0   6      581.39      732.66     70.91 o 
  14   0   6     1159.31     1245.00     47.07 o 
  16   0   6        0.28        0.00     10.55 o 
  18   0   6      359.96      408.58     30.39 o 
  20   0   6      579.50      576.61     75.22 o 
  22   0   6      973.92      976.37     90.93 o 
 -27   1   6       89.34        0.41     21.97 o 
 -25   1   6       46.01       37.05     21.12 o 
 -23   1   6       83.72       99.49     30.97 o 
 -21   1   6     2073.58     1933.65     81.75 o 
 -19   1   6      177.29      124.91     17.40 o 
 -17   1   6       91.55      125.10      9.08 o 
 -15   1   6     1553.01     1503.17     33.41 o 
 -13   1   6      208.69      221.63      8.87 o 
 -11   1   6     1553.31     1555.36     27.89 o 
  -9   1   6     7395.81     7287.38    107.98 o 
  -7   1   6     2162.71     2356.99     44.49 o 
  -5   1   6    18690.19    18245.14    223.35 o 
  -3   1   6     4429.04     4187.31     49.81 o 
  -1   1   6    13973.07    13811.87    148.84 o 
   1   1   6    12802.65    12244.37    139.93 o 
   3   1   6     1553.76     1829.78     39.38 o 
   5   1   6       67.77       49.70      9.39 o 
   7   1   6     2091.13     1691.75     32.97 o 
   9   1   6      421.41      348.29     11.28 o 
  11   1   6      435.89      475.42     14.26 o 
  13   1   6       10.98       13.80     14.01 o 
  15   1   6      258.28      248.46     20.99 o 
  17   1   6      266.19      304.86     35.38 o 
  19   1   6      304.55      300.93     19.21 o 
  21   1   6      247.64      311.02     48.11 o 
  23   1   6       19.08       25.23     31.50 o 
 -26   2   6      298.85      298.69     74.32 o 
 -24   2   6       19.10        1.09     19.34 o 
 -22   2   6      104.68      122.02     25.02 o 
 -20   2   6       18.08       19.15     11.36 o 
 -18   2   6      299.05      286.05     18.80 o 
 -16   2   6      327.81      324.94     13.61 o 
 -14   2   6     3589.38     3634.25     67.36 o 
 -12   2   6     5942.59     5947.16    139.86 o 
 -10   2   6     1145.49     1206.75     21.76 o 
  -8   2   6     1981.51     1926.61     29.36 o 
  -6   2   6       41.42       38.20      4.78 o 
  -4   2   6    17309.65    17117.19    234.77 o 
  -2   2   6    36079.11    36543.83    479.83 o 
   0   2   6    10420.87     9961.95    116.50 o 
   2   2   6      991.50     1128.65     15.79 o 
   4   2   6      248.68      269.59     12.83 o 
   6   2   6      979.33     1175.13     36.55 o 
   8   2   6      362.61      401.42     11.74 o 
  10   2   6      801.64      756.64     21.10 o 
  12   2   6      635.60      632.49     21.05 o 
  14   2   6     2869.51     2564.48     57.01 o 
  16   2   6        5.27        0.00     11.46 o 
  18   2   6        7.52       14.93     20.82 o 
  20   2   6       93.33      121.66     97.75 o 
  22   2   6      261.71      230.00     50.14 o 
 -27   3   6       16.17       32.29     27.12 o 
 -25   3   6        0.01        0.00     26.05 o 
 -23   3   6      114.89       97.50     34.76 o 
 -21   3   6       78.70       10.30     15.24 o 
 -19   3   6       15.96       32.15     13.43 o 
 -17   3   6      377.68      356.78     25.25 o 
 -15   3   6     5369.31     5196.20     99.17 o 
 -13   3   6     1270.58     1312.61     24.63 o 
 -11   3   6     3600.63     3553.44     87.74 o 
  -9   3   6    18521.20    19669.98    287.41 o 
  -7   3   6    11384.66    12137.59    150.85 o 
  -5   3   6     1452.08     1095.29     16.07 o 
  -3   3   6     1343.50     1384.44     19.77 o 
  -1   3   6     1000.89      814.91     17.16 o 
   1   3   6    16062.71    17779.50    197.25 o 
   3   3   6     3974.36     4170.09     52.78 o 
   5   3   6     3855.02     3749.43     52.98 o 
   7   3   6       53.18       50.08      9.26 o 
   9   3   6    11324.66    11232.46    172.60 o 
  11   3   6     1032.58     1057.63     29.74 o 
  13   3   6     2708.88     2703.67     53.30 o 
  15   3   6     1165.65     1095.53     37.29 o 
  17   3   6     1062.40     1130.62     36.05 o 
  19   3   6        1.80       11.92     19.97 o 
  21   3   6       18.10        0.42     31.15 o 
 -26   4   6      367.27      402.43     51.31 o 
 -24   4   6      385.37      390.34     34.58 o 
 -22   4   6      216.91      305.00     44.56 o 
 -20   4   6        1.77        2.27     20.73 o 
 -18   4   6     1403.39     1559.00     38.35 o 
 -16   4   6     1377.40     1286.65     52.91 o 
 -14   4   6      783.47      833.74     26.54 o 
 -12   4   6     2678.35     2429.18     50.29 o 
 -10   4   6        7.94        4.41      5.96 o 
  -8   4   6      862.17      924.41     24.65 o 
  -6   4   6    22198.09    23374.78    330.19 o 
  -4   4   6       82.81       50.21      6.14 o 
  -2   4   6       24.52       62.98      8.03 o 
   0   4   6    13986.69    14415.66    181.66 o 
   2   4   6      510.91      657.12     21.45 o 
   4   4   6     2334.60     2467.61     57.14 o 
   6   4   6     1778.87     1672.78     27.17 o 
   8   4   6      137.66      119.33     11.25 o 
  10   4   6       98.58       87.13     10.47 o 
  12   4   6      602.82      665.31     26.71 o 
  14   4   6      435.17      465.71     39.38 o 
  16   4   6      301.51      240.82     23.99 o 
  18   4   6       41.40       82.17     29.26 o 
  20   4   6       24.80       33.17     17.95 o 
 -25   5   6      431.38      462.69    102.13 o 
 -23   5   6      296.08      311.46     62.71 o 
 -21   5   6        4.29        0.00     22.57 o 
 -19   5   6      649.38      624.08     32.82 o 
 -17   5   6      415.65      463.96     23.65 o 
 -15   5   6      802.91      739.03     24.84 o 
 -13   5   6      749.57      665.89     21.17 o 
 -11   5   6       29.99       53.57     11.01 o 
  -9   5   6      722.10      556.15     12.50 o 
  -7   5   6      674.89      650.32     14.96 o 
  -5   5   6      497.54      589.34     23.60 o 
  -3   5   6     5029.67     5061.43     67.81 o 
  -1   5   6     5048.24     5191.87     71.43 o 
   1   5   6     1890.16     1687.41     25.60 o 
   3   5   6     1269.77     1204.72     22.98 o 
   5   5   6      245.40      267.59      9.20 o 
   7   5   6      271.71      210.62     16.62 o 
   9   5   6     1912.06     1807.66     35.55 o 
  11   5   6      110.64      114.46     17.83 o 
  13   5   6      127.77      133.38     12.43 o 
  15   5   6      146.87      158.46     38.78 o 
  17   5   6      104.93      128.08     22.43 o 
  19   5   6       11.21       14.04     24.33 o 
 -24   6   6      217.52      151.33     47.34 o 
 -22   6   6       10.83        0.00     22.21 o 
 -20   6   6        6.63        0.00     14.59 o 
 -18   6   6      293.46      329.73     30.99 o 
 -16   6   6      751.01      819.90     45.41 o 
 -14   6   6     1042.31     1016.24     66.46 o 
 -12   6   6       42.02       16.35     11.25 o 
 -10   6   6      158.73      188.78      8.84 o 
  -8   6   6     1178.68     1146.56     25.21 o 
  -6   6   6       79.95      104.29     15.39 o 
  -4   6   6     1942.62     2182.78     36.61 o 
  -2   6   6      587.79      610.60     14.24 o 
   0   6   6      338.37      335.15     28.14 o 
   2   6   6       19.67       22.17      9.63 o 
   4   6   6     1144.77     1165.05     25.02 o 
   6   6   6     2478.03     2427.60     44.66 o 
   8   6   6       49.78       21.52      8.91 o 
  10   6   6      721.86      808.81     31.07 o 
  12   6   6       85.06      103.43     14.30 o 
  14   6   6      272.54      353.76     34.27 o 
  16   6   6      418.67      420.23     37.21 o 
  18   6   6      169.19      207.01     33.86 o 
 -21   7   6       24.29       36.01     30.45 o 
 -19   7   6      214.43      141.90     27.51 o 
 -17   7   6       91.70       73.17     14.86 o 
 -15   7   6      455.77      450.83     53.40 o 
 -13   7   6        2.10        3.89     10.13 o 
 -11   7   6      932.45      895.39     53.34 o 
  -9   7   6      163.09      130.02      9.98 o 
  -7   7   6       15.51       33.64     11.46 o 
  -5   7   6      770.74      842.13     22.77 o 
  -3   7   6     1081.57     1106.27     26.34 o 
  -1   7   6      936.55      862.22     19.79 o 
   1   7   6      844.95      942.29     38.47 o 
   3   7   6      322.44      252.36     23.12 o 
   5   7   6       29.23       33.08     11.42 o 
   7   7   6      792.28      752.60     25.16 o 
   9   7   6      692.45      704.97     51.52 o 
  11   7   6      225.90      183.82     16.09 o 
  13   7   6       56.73       68.39     29.85 o 
  15   7   6        2.20        0.00     42.90 o 
  17   7   6       89.76      182.37    105.26 o 
 -20   8   6        7.54      213.81   1154.69 o 
 -18   8   6       95.40       44.43     58.47 o 
 -16   8   6       47.60        0.00     26.29 o 
 -14   8   6      109.74      119.46     19.73 o 
 -12   8   6      487.63      497.19     34.42 o 
 -10   8   6        3.00       31.34     74.58 o 
  -8   8   6      358.09      277.90     38.01 o 
  -6   8   6        6.32       27.71     14.32 o 
  -4   8   6      827.58      912.27     81.25 o 
  -2   8   6      122.68       97.44     19.36 o 
   0   8   6      573.67      516.55     23.50 o 
   2   8   6      186.61      186.58     40.32 o 
   4   8   6       29.22       13.87     14.60 o 
   6   8   6       34.39       25.54     15.33 o 
   8   8   6       19.78       55.28     33.86 o 
  10   8   6        1.19        0.13     32.61 o 
  12   8   6        0.21        0.00     30.03 o 
  14   8   6       14.54        0.00     45.81 o 
 -17   9   6       53.94       59.15     63.47 o 
 -15   9   6      212.61      219.09     50.47 o 
 -13   9   6       94.66       87.75     26.92 o 
 -11   9   6      186.09      199.16     22.13 o 
  -9   9   6      462.10      482.22     30.67 o 
  -7   9   6      425.99      515.07     51.60 o 
  -5   9   6       62.89       33.65     18.93 o 
  -3   9   6       15.11       20.79     11.80 o 
  -1   9   6        0.87        0.00     12.65 o 
   1   9   6      281.82      311.43     18.21 o 
   3   9   6      350.91      287.30     18.03 o 
   5   9   6      707.15      639.05     49.08 o 
   7   9   6      200.88      161.49     53.67 o 
   9   9   6        8.84        4.48     42.41 o 
  11   9   6       13.02       30.05     25.39 o 
 -12  10   6       75.51       51.28     22.89 o 
 -10  10   6       41.76       54.37     37.61 o 
  -8  10   6       26.79        2.86     27.67 o 
  -6  10   6        9.90       16.15     21.55 o 
  -4  10   6        4.97        0.00     19.54 o 
  -2  10   6       22.93       21.24     21.55 o 
   0  10   6        0.13        0.00     26.42 o 
   2  10   6        7.15       47.59     39.07 o 
   4  10   6      142.97      102.44     25.38 o 
   6  10   6       92.32      162.49     54.09 o 
 -27   1   7      578.32      641.16     48.01 o 
 -25   1   7        0.41        8.18     21.91 o 
 -23   1   7      620.33      733.64     43.52 o 
 -21   1   7      972.55      804.41     33.05 o 
 -19   1   7       34.20       19.15     10.69 o 
 -17   1   7      106.84       78.87     12.04 o 
 -15   1   7       34.63       52.56     10.24 o 
 -13   1   7     4553.45     4519.48     77.26 o 
 -11   1   7    26514.32    26783.58    407.97 o 
  -9   1   7     2747.40     3143.16     51.54 o 
  -7   1   7      513.02      397.93     14.37 o 
  -5   1   7     3279.82     3237.58     43.05 o 
  -3   1   7    11763.51    11558.64    135.64 o 
  -1   1   7     9615.42     9738.72    105.13 o 
   1   1   7      584.71      524.35     11.71 o 
   3   1   7    15980.80    17039.90    223.29 o 
   5   1   7     3782.43     3759.40     56.32 o 
   7   1   7     3168.09     3172.24     52.97 o 
   9   1   7     6703.21     6628.75    105.01 o 
  11   1   7     3651.51     3919.71     78.15 o 
  13   1   7       82.86       67.88     12.97 o 
  15   1   7      366.35      362.49     17.89 o 
  17   1   7      478.54      500.81     28.21 o 
  19   1   7      339.98      398.78     39.08 o 
  21   1   7      607.54      612.24     68.97 o 
 -26   2   7       97.33       40.54     75.15 o 
 -24   2   7        9.78       30.88     20.51 o 
 -22   2   7      218.13      230.26     24.89 o 
 -20   2   7      239.23      250.62     14.51 o 
 -18   2   7     2175.87     2363.62     57.36 o 
 -16   2   7      168.67      142.00     12.14 o 
 -14   2   7       89.32      117.09     14.55 o 
 -12   2   7     3471.68     3203.39     52.58 o 
 -10   2   7     8210.56     8367.06    127.16 o 
  -8   2   7     1957.02     2023.69     29.56 o 
  -6   2   7    11476.55    11587.34    154.48 o 
  -4   2   7     7276.94     7524.71    103.69 o 
  -2   2   7     8312.40     7521.15     96.02 o 
   0   2   7      658.25      677.02     12.14 o 
   2   2   7      212.89      170.65      6.81 o 
   4   2   7      245.78      281.63      8.73 o 
   6   2   7      195.71      176.37     12.90 o 
   8   2   7      135.51      105.32     10.52 o 
  10   2   7      292.76      332.21     11.55 o 
  12   2   7      400.59      367.28     15.71 o 
  14   2   7      406.35      408.67     21.19 o 
  16   2   7     1523.53     1469.65     52.94 o 
  18   2   7        0.01        1.84     15.77 o 
  20   2   7        0.10        6.12     25.40 o 
  22   2   7       12.94       44.49     58.26 o 
 -27   3   7      191.32      208.51     76.68 o 
 -25   3   7       71.38       58.38     60.48 o 
 -23   3   7      603.20      673.15     64.38 o 
 -21   3   7      115.70      111.66      9.92 o 
 -19   3   7      899.47      895.20     28.07 o 
 -17   3   7      125.97      116.86     13.27 o 
 -15   3   7        0.58        0.00      9.75 o 
 -13   3   7     2138.75     2275.49     42.55 o 
 -11   3   7      400.57      382.55     12.06 o 
  -9   3   7      216.78      169.35      7.56 o 
  -7   3   7    11976.89    13119.51    165.57 o 
  -5   3   7       21.10       49.24      5.08 o 
  -3   3   7      125.88      130.79     10.07 o 
  -1   3   7     3746.86     3777.52     50.82 o 
   1   3   7      303.56      421.75      9.83 o 
   3   3   7      664.83      524.26     20.71 o 
   5   3   7       75.50       80.39      7.35 o 
   7   3   7     2489.87     2648.26     53.67 o 
   9   3   7      920.10      851.58     39.69 o 
  11   3   7      768.84      838.91     25.10 o 
  13   3   7     7042.22     7102.71    323.31 o 
  15   3   7       49.59       51.53     13.05 o 
  17   3   7      603.40      615.07     29.98 o 
  19   3   7      106.23       97.16     21.48 o 
  21   3   7       22.21        0.93     46.51 o 
 -26   4   7      112.85      212.99    162.96 o 
 -24   4   7       60.12      104.19     40.95 o 
 -22   4   7      196.19      216.34     43.03 o 
 -20   4   7      531.54      516.67     22.64 o 
 -18   4   7      761.87      846.89     74.21 o 
 -16   4   7      180.99      239.51     20.50 o 
 -14   4   7        3.79       19.54      8.04 o 
 -12   4   7      282.96      255.37     10.38 o 
 -10   4   7     3429.21     3730.75     61.87 o 
  -8   4   7     4207.90     4049.03     55.45 o 
  -6   4   7       65.61       51.59      5.03 o 
  -4   4   7     3081.49     3231.70     45.35 o 
  -2   4   7     2525.72     2561.17     37.85 o 
   0   4   7    25515.95    26974.77    343.68 o 
   2   4   7     5392.29     5363.27     66.41 o 
   4   4   7      363.75      362.66     10.88 o 
   6   4   7      370.90      455.57     12.68 o 
   8   4   7     1762.26     1632.96     33.68 o 
  10   4   7        5.18       11.14     18.24 o 
  12   4   7     2604.52     2632.66     68.03 o 
  14   4   7      664.48      707.97     24.05 o 
  16   4   7        3.42        0.00     14.03 o 
  18   4   7        3.72        0.00     20.56 o 
  20   4   7       47.49       30.47     29.96 o 
 -25   5   7      126.81      132.35     32.83 o 
 -23   5   7       58.47       60.85     21.66 o 
 -21   5   7      513.22      557.59     25.84 o 
 -19   5   7      506.07      458.25     53.76 o 
 -17   5   7       18.32        5.89     10.92 o 
 -15   5   7       13.16       21.70      8.44 o 
 -13   5   7       68.72       42.41     12.12 o 
 -11   5   7     2070.10     2272.78     38.00 o 
  -9   5   7       37.89       33.75      6.03 o 
  -7   5   7       76.76      152.50     17.37 o 
  -5   5   7     1622.92     1609.40     28.80 o 
  -3   5   7      556.84      611.02     12.38 o 
  -1   5   7     5723.69     6270.80     82.35 o 
   1   5   7     3376.61     3459.87     53.24 o 
   3   5   7       81.46       23.72      8.79 o 
   5   5   7      992.71     1071.54     19.37 o 
   7   5   7      914.33      894.77     19.91 o 
   9   5   7      124.23      142.09     15.53 o 
  11   5   7     1005.53      949.96     30.05 o 
  13   5   7      512.29      476.26     19.03 o 
  15   5   7       28.93       83.75     19.86 o 
  17   5   7        6.02       22.47     20.89 o 
  19   5   7       21.10       19.14     43.80 o 
 -24   6   7        3.32        2.43     21.41 o 
 -22   6   7      125.19      126.70     58.61 o 
 -20   6   7      671.35      574.18     35.54 o 
 -18   6   7       72.01       72.69     14.89 o 
 -16   6   7       65.68       85.04     13.69 o 
 -14   6   7      246.36      217.58     19.76 o 
 -12   6   7     1328.64     1264.16     33.62 o 
 -10   6   7      540.03      646.15     25.82 o 
  -8   6   7     1286.51     1158.89     25.17 o 
  -6   6   7     1246.00     1122.55     24.44 o 
  -4   6   7     2973.66     3111.99     64.62 o 
  -2   6   7      519.76      647.92     28.96 o 
   0   6   7      103.14      119.27      8.40 o 
   2   6   7        6.84       13.47      7.03 o 
   4   6   7      296.72      345.80     29.34 o 
   6   6   7      218.14      239.90     14.41 o 
   8   6   7      235.35      276.36     13.35 o 
  10   6   7        0.09       21.49     12.54 o 
  12   6   7      379.66      296.79     22.60 o 
  14   6   7      509.58      585.28     30.30 o 
  16   6   7       13.24        0.00     42.96 o 
  18   6   7       33.10       84.09     69.66 o 
 -21   7   7        0.69        0.00     13.06 o 
 -19   7   7       24.03       17.52     17.16 o 
 -17   7   7      256.84      213.34     17.77 o 
 -15   7   7     1067.95     1086.46     46.71 o 
 -13   7   7       55.31       58.67     12.90 o 
 -11   7   7       15.43       10.32      6.45 o 
  -9   7   7     1229.99     1298.33     42.26 o 
  -7   7   7     2536.96     2243.21     71.35 o 
  -5   7   7       33.89       25.45     23.18 o 
  -3   7   7     1632.91     1583.60     33.55 o 
  -1   7   7     1182.74     1019.50     21.90 o 
   1   7   7      941.50     1091.97     43.09 o 
   3   7   7      333.75      341.26     18.07 o 
   5   7   7       65.97       71.19     17.11 o 
   7   7   7      603.46      565.63     66.99 o 
   9   7   7       27.55       25.11     14.73 o 
  11   7   7       59.16       87.88     18.99 o 
  13   7   7      117.11       94.21     23.46 o 
  15   7   7      158.17      169.23     42.48 o 
 -18   8   7      247.50      181.78     28.53 o 
 -16   8   7       86.52       63.88     29.68 o 
 -14   8   7       44.33       62.05     18.16 o 
 -12   8   7      309.19      369.78     30.99 o 
 -10   8   7      656.55      637.63     23.04 o 
  -8   8   7      340.21      402.78     18.63 o 
  -6   8   7       38.15       44.48     18.13 o 
  -4   8   7       87.55       85.37     12.98 o 
  -2   8   7      618.27      515.60     18.81 o 
   0   8   7     1179.08     1235.08     80.37 o 
   2   8   7      581.41      535.04     27.88 o 
   4   8   7      491.99      567.49     39.49 o 
   6   8   7        0.02        0.00     27.95 o 
   8   8   7       68.07      144.42     91.07 o 
  10   8   7      147.11      131.67     29.89 o 
  12   8   7      127.01      149.25     36.63 o 
  14   8   7       64.38       66.74    119.30 o 
 -15   9   7        0.27       27.16     37.33 o 
 -13   9   7       13.43       34.69     28.61 o 
 -11   9   7      376.13      280.16     32.05 o 
  -9   9   7      194.08      207.32     22.19 o 
  -7   9   7      216.88      182.87     25.57 o 
  -5   9   7      357.24      312.23     33.74 o 
  -3   9   7        0.06        4.49     27.04 o 
  -1   9   7      137.72       93.92     29.13 o 
   1   9   7       93.18       79.90     23.92 o 
   3   9   7       31.16       64.91     20.58 o 
   5   9   7       40.69       32.89     64.45 o 
   7   9   7        0.08        0.00     18.54 o 
   9   9   7      142.47      117.59     53.53 o 
 -12  10   7       62.14      108.18     55.90 o 
 -10  10   7      148.45      215.80     66.88 o 
  -8  10   7        1.00        0.00     34.76 o 
  -6  10   7      137.11       73.07     25.33 o 
  -4  10   7       10.80        0.00     14.29 o 
  -2  10   7       74.57       52.18     26.49 o 
   0  10   7      293.94      187.92     80.85 o 
   2  10   7      102.37       56.51     19.09 o 
   4  10   7        1.81        0.00     30.54 o 
   6  10   7       25.55       37.40     49.29 o 
 -28   0   8      737.03      747.08     93.72 o 
 -26   0   8      156.25      131.95     35.18 o 
 -24   0   8        6.04       27.67     40.32 o 
 -22   0   8     2490.36     2230.05    106.75 o 
 -20   0   8     1223.44     1436.27     56.72 o 
 -18   0   8      450.48      547.16     19.03 o 
 -16   0   8      812.92      798.95     23.29 o 
 -14   0   8    11003.89    11297.69    260.49 o 
 -12   0   8     2594.32     2679.87     61.96 o 
 -10   0   8     3054.25     2838.54     72.85 o 
  -8   0   8     5071.31     4622.32     89.86 o 
  -6   0   8     1196.92     1163.32     24.38 o 
  -4   0   8     3415.00     3974.41    112.49 o 
  -2   0   8    27602.63    26578.28    386.57 o 
   0   0   8     8811.61     8530.42    150.77 o 
   2   0   8      562.19      605.69     16.86 o 
   4   0   8    50169.64    48431.21    921.95 o 
   6   0   8     5814.48     6365.07    142.84 o 
   8   0   8     2731.61     2698.77     76.56 o 
  10   0   8      327.70      290.91     19.86 o 
  12   0   8       13.89        1.98     26.42 o 
  14   0   8       22.10       41.44     29.13 o 
  16   0   8     1927.33     2177.64    114.39 o 
  18   0   8     1004.20     1012.74    121.18 o 
  20   0   8      627.33      596.50     61.87 o 
 -27   1   8      127.44      154.24     27.53 o 
 -25   1   8      138.38      120.85     36.29 o 
 -23   1   8       12.43       32.86     12.78 o 
 -21   1   8      367.58      369.68     15.94 o 
 -19   1   8        3.48        9.01      6.90 o 
 -17   1   8      956.32      914.97     22.67 o 
 -15   1   8      227.25      270.92     18.52 o 
 -13   1   8      253.35      269.86     10.43 o 
 -11   1   8     1816.61     1906.43     30.51 o 
  -9   1   8     3336.94     3517.08     52.92 o 
  -7   1   8     8279.68     8164.96    105.61 o 
  -5   1   8      107.01      115.03     10.70 o 
  -3   1   8     2836.04     2774.07     35.66 o 
  -1   1   8      826.81      747.34     13.79 o 
   1   1   8       17.07       15.40      6.41 o 
   3   1   8     4134.47     3695.67     50.99 o 
   5   1   8      313.81      462.11     29.64 o 
   7   1   8      288.24      216.54     11.29 o 
   9   1   8      632.57      653.82     16.61 o 
  11   1   8       33.08       32.48     13.67 o 
  13   1   8      904.65      955.45     27.17 o 
  15   1   8       21.47       14.18     14.94 o 
  17   1   8      291.42      283.11     21.07 o 
  19   1   8      127.88      134.03     33.50 o 
  21   1   8      146.08      190.41     85.93 o 
 -26   2   8        0.18       43.75     73.62 o 
 -24   2   8      392.29      330.53     25.45 o 
 -22   2   8      301.06      300.15     15.71 o 
 -20   2   8      183.80      200.66     17.69 o 
 -18   2   8       24.49       63.57     23.98 o 
 -16   2   8       40.64       59.18     15.66 o 
 -14   2   8     1031.51      874.08     17.87 o 
 -12   2   8     2771.44     2872.43     45.64 o 
 -10   2   8       12.12        8.26     10.82 o 
  -8   2   8     1122.94     1146.72     28.30 o 
  -6   2   8      609.21      761.55     17.22 o 
  -4   2   8     6056.73     6369.82     89.32 o 
  -2   2   8     9289.41     9727.44    125.87 o 
   0   2   8     1228.82     1151.89     15.66 o 
   2   2   8    13148.73    12762.08    161.94 o 
   4   2   8      781.18     1025.05     18.07 o 
   6   2   8      164.29      203.89     22.13 o 
   8   2   8     1445.39     1288.64     24.40 o 
  10   2   8      939.13      966.07     20.78 o 
  12   2   8      206.98      197.91     14.70 o 
  14   2   8       20.56       10.74     12.65 o 
  16   2   8        9.07       11.53     16.64 o 
  18   2   8       75.36       56.77     16.78 o 
  20   2   8       10.32       33.76     29.08 o 
 -27   3   8        9.64       51.29     31.52 o 
 -25   3   8      178.32      199.59     30.00 o 
 -23   3   8      268.31      238.18     20.42 o 
 -21   3   8      401.59      373.71     29.68 o 
 -19   3   8      240.16      288.34     21.39 o 
 -17   3   8      145.99      146.51     12.34 o 
 -15   3   8      458.55      558.26     16.12 o 
 -13   3   8     1256.97     1245.17     25.47 o 
 -11   3   8     1358.70     1558.94     28.90 o 
  -9   3   8       81.93       96.40     17.77 o 
  -7   3   8     1661.79     1950.09     37.79 o 
  -5   3   8     2529.54     2855.76     44.81 o 
  -3   3   8     1531.44     1406.50     35.66 o 
  -1   3   8    20055.18    21298.20    266.47 o 
   1   3   8     1010.08      999.22     19.03 o 
   3   3   8      446.35      369.88      9.03 o 
   5   3   8       17.72       13.21      5.67 o 
   7   3   8     2994.86     2898.76     52.66 o 
   9   3   8      974.60      971.62     23.22 o 
  11   3   8      588.85      639.75     22.08 o 
  13   3   8        5.75        0.94     10.45 o 
  15   3   8      276.30      305.63     27.89 o 
  17   3   8      450.84      438.27     25.07 o 
  19   3   8       56.29       84.82     21.44 o 
 -26   4   8      173.23      215.48     41.89 o 
 -24   4   8      994.25     1041.06     46.10 o 
 -22   4   8      445.07      515.73     27.80 o 
 -20   4   8      373.00      299.52     18.79 o 
 -18   4   8       54.34       25.94     12.48 o 
 -16   4   8      311.75      374.46     15.18 o 
 -14   4   8      604.18      717.42     21.79 o 
 -12   4   8      398.86      365.49     18.89 o 
 -10   4   8      412.02      421.84     13.59 o 
  -8   4   8     1369.81     1237.22     22.34 o 
  -6   4   8     2852.18     3488.85     47.87 o 
  -4   4   8     7282.46     7048.69    121.48 o 
  -2   4   8     2549.38     2500.46     35.42 o 
   0   4   8       14.65        4.22      5.16 o 
   2   4   8     1305.93     1461.45     28.46 o 
   4   4   8      173.45      173.81     17.96 o 
   6   4   8       89.57       55.94     14.52 o 
   8   4   8     8502.68     8775.71    171.00 o 
  10   4   8     5112.29     4798.23     93.07 o 
  12   4   8      547.70      554.44     19.46 o 
  14   4   8      149.13       93.07     12.05 o 
  16   4   8        3.12       28.48     17.50 o 
  18   4   8      172.26      245.71     30.83 o 
 -25   5   8      167.92      129.89     39.91 o 
 -23   5   8      363.94      388.82     36.18 o 
 -21   5   8      437.34      494.46     31.02 o 
 -19   5   8     1498.98     1643.47     57.66 o 
 -17   5   8       49.50       28.43     13.26 o 
 -15   5   8      116.03      159.98     21.12 o 
 -13   5   8        5.22       22.53      7.85 o 
 -11   5   8      401.87      463.87     13.73 o 
  -9   5   8      424.65      481.50     11.43 o 
  -7   5   8       73.97       36.00      9.77 o 
  -5   5   8    20912.76    22183.77    331.52 o 
  -3   5   8     9601.42     9865.76    136.34 o 
  -1   5   8     3125.09     3419.55     48.00 o 
   1   5   8       18.46       14.20     12.30 o 
   3   5   8       10.14       22.99      6.30 o 
   5   5   8       25.59       18.55      7.02 o 
   7   5   8       24.82       12.15     10.50 o 
   9   5   8      168.94      177.86     11.36 o 
  11   5   8       32.65       22.17     12.37 o 
  13   5   8     1489.90     1584.13     48.55 o 
  15   5   8      599.89      601.92     28.02 o 
  17   5   8       40.15       42.70     15.88 o 
 -22   6   8       10.20        0.00     35.78 o 
 -20   6   8       21.96        9.99     48.11 o 
 -18   6   8        4.47        0.00     38.00 o 
 -16   6   8      748.19      724.47     49.60 o 
 -14   6   8       28.95       39.83      6.35 o 
 -12   6   8      105.29      117.74     14.69 o 
 -10   6   8     1157.82     1128.97     26.13 o 
  -8   6   8       54.71       38.91     10.42 o 
  -6   6   8      429.21      411.20     34.30 o 
  -4   6   8      326.57      262.69     17.76 o 
  -2   6   8        4.06        3.48      7.39 o 
   0   6   8      373.19      341.92     26.03 o 
   2   6   8       86.76      122.66     14.37 o 
   4   6   8       23.23       11.88      8.18 o 
   6   6   8      430.35      472.78     21.21 o 
   8   6   8      478.61      427.85     17.43 o 
  10   6   8       38.53       20.68      9.66 o 
  12   6   8        0.73       12.71     13.29 o 
  14   6   8        1.54       11.44     30.42 o 
  16   6   8       22.80       89.43     33.10 o 
 -21   7   8      322.15      303.93     36.36 o 
 -19   7   8      219.81      238.02     36.61 o 
 -17   7   8      161.40       98.75     19.68 o 
 -15   7   8       17.94       13.36     17.14 o 
 -13   7   8      436.70      471.45     26.70 o 
 -11   7   8     2085.01     1844.38     47.21 o 
  -9   7   8     1078.34     1116.11     32.46 o 
  -7   7   8       26.12        3.07      8.29 o 
  -5   7   8       24.42       13.83     22.06 o 
  -3   7   8      737.72      662.86     31.08 o 
  -1   7   8     1147.29     1169.30     26.89 o 
   1   7   8        0.09       11.66      8.61 o 
   3   7   8       55.33       48.44     11.20 o 
   5   7   8      460.09      508.72     16.24 o 
   7   7   8       25.81       37.40     13.63 o 
   9   7   8       34.73       48.53     12.35 o 
  11   7   8      261.42      246.48     48.53 o 
  13   7   8       31.75       29.69     36.01 o 
  15   7   8       15.62       87.94    112.76 o 
 -18   8   8        2.89        0.00     20.39 o 
 -16   8   8       96.58      171.80     67.16 o 
 -14   8   8        0.62       21.60     24.70 o 
 -12   8   8       86.19       36.70     31.63 o 
 -10   8   8      163.13      104.01     12.39 o 
  -8   8   8      757.21      843.62     34.65 o 
  -6   8   8      227.19      179.56     30.10 o 
  -4   8   8        1.34        0.00     28.50 o 
  -2   8   8        9.75        4.98     10.45 o 
   0   8   8        0.32        0.00     13.14 o 
   2   8   8       13.83        0.00      8.58 o 
   4   8   8       59.49       59.80     10.55 o 
   6   8   8        5.02        0.00     29.13 o 
   8   8   8        1.26        0.00     28.64 o 
  10   8   8        1.07       15.90     23.99 o 
  12   8   8       62.45       40.03     28.64 o 
 -15   9   8      156.48      116.94     47.55 o 
 -13   9   8      531.85      582.91     70.84 o 
 -11   9   8      200.87      186.50     20.84 o 
  -9   9   8        7.36        0.00     13.33 o 
  -7   9   8       29.17       68.29     47.55 o 
  -5   9   8      137.76      185.94     27.23 o 
  -3   9   8      195.44      259.67     95.80 o 
  -1   9   8        4.22       26.42     15.16 o 
   1   9   8       84.17      120.86    108.32 o 
   3   9   8       63.41       62.95     39.77 o 
   5   9   8      705.79      641.71     38.69 o 
   7   9   8      247.58      198.94     29.39 o 
   9   9   8        1.65        0.00     47.41 o 
 -10  10   8       67.39       45.56     30.52 o 
  -8  10   8      135.99      156.58     32.42 o 
  -6  10   8        3.45       43.54     36.89 o 
  -4  10   8       89.21      121.30     39.42 o 
  -2  10   8        1.25        0.00     37.47 o 
   0  10   8      105.94      200.85     92.46 o 
   2  10   8      197.05      154.21     57.56 o 
   4  10   8      212.66      318.97     58.68 o 
 -27   1   9      654.79      642.15     91.21 o 
 -25   1   9       47.24       41.26     20.09 o 
 -23   1   9       21.79       30.25     16.06 o 
 -21   1   9       86.34       81.65     10.10 o 
 -19   1   9       39.86       34.63      8.65 o 
 -17   1   9       24.03       28.42     11.50 o 
 -15   1   9      848.54      856.57     19.41 o 
 -13   1   9      101.47      100.90      8.45 o 
 -11   1   9     1738.04     1860.10     32.36 o 
  -9   1   9    14821.12    14347.56    216.84 o 
  -7   1   9     9083.65     8718.77    107.32 o 
  -5   1   9     5702.25     6244.07     75.55 o 
  -3   1   9      368.92      371.67      8.91 o 
  -1   1   9     4613.21     4610.54     52.97 o 
   1   1   9     3975.07     4121.99     51.79 o 
   3   1   9    12036.95    12132.67    169.44 o 
   5   1   9      602.39      597.42     14.69 o 
   7   1   9       61.84       88.82      8.74 o 
   9   1   9      401.20      362.43     18.77 o 
  11   1   9      163.41      145.75     22.64 o 
  13   1   9       66.15       55.35     12.62 o 
  15   1   9       73.99      164.52     84.50 o 
  17   1   9      148.01       75.02     15.64 o 
  19   1   9      169.98      206.29     26.57 o 
 -26   2   9       72.09       58.40     37.68 o 
 -24   2   9       38.44       44.66     36.92 o 
 -22   2   9       88.83      111.87     13.37 o 
 -20   2   9       66.96       60.18      8.54 o 
 -18   2   9      211.47      189.09     11.26 o 
 -16   2   9      160.02      161.34      9.95 o 
 -14   2   9      263.79      322.46     12.89 o 
 -12   2   9     1124.19     1293.10     26.75 o 
 -10   2   9       11.41       24.20      9.21 o 
  -8   2   9      750.85      702.20     13.23 o 
  -6   2   9     2438.54     2133.09     32.02 o 
  -4   2   9      607.80      680.53     16.34 o 
  -2   2   9     1984.64     1752.62     21.44 o 
   0   2   9     7814.12     7881.88     94.93 o 
   2   2   9        0.42        0.00      6.57 o 
   4   2   9     4136.46     3910.71     55.02 o 
   6   2   9       26.14       31.77      9.61 o 
   8   2   9        0.64        0.00     12.12 o 
  10   2   9      758.42      820.15     19.86 o 
  12   2   9        1.13        8.11     12.92 o 
  14   2   9      302.46      309.97     18.38 o 
  16   2   9       36.69       23.55     20.99 o 
  18   2   9      172.39      128.80     53.95 o 
  20   2   9      180.40      266.86     73.90 o 
 -27   3   9       41.89       65.49     28.90 o 
 -25   3   9        6.67        0.00     19.68 o 
 -23   3   9      263.67      326.69     43.97 o 
 -21   3   9        7.29        0.00     10.45 o 
 -19   3   9        1.35        0.00      9.68 o 
 -17   3   9      680.97      686.95     19.66 o 
 -15   3   9       94.82       82.73      9.67 o 
 -13   3   9      463.25      545.37     14.75 o 
 -11   3   9      307.33      389.79     11.08 o 
  -9   3   9      852.93      783.10     22.78 o 
  -7   3   9     6605.13     6696.88    136.77 o 
  -5   3   9     2030.68     1533.78     26.15 o 
  -3   3   9        0.59       15.48     11.98 o 
  -1   3   9      936.76     1004.76     17.06 o 
   1   3   9     2388.82     2411.65     32.96 o 
   3   3   9      351.67      435.41     16.64 o 
   5   3   9     2875.92     2822.87     42.39 o 
   7   3   9     3513.20     3609.46     58.84 o 
   9   3   9      669.40      673.37     17.91 o 
  11   3   9      358.14      328.45     26.45 o 
  13   3   9      985.52      999.06     29.42 o 
  15   3   9        1.73        0.00     19.95 o 
  17   3   9       50.07       69.31     33.08 o 
  19   3   9        8.08        0.00     35.32 o 
 -26   4   9       27.24       58.34     27.49 o 
 -24   4   9       55.26       58.98     40.46 o 
 -22   4   9      463.29      477.21     80.55 o 
 -20   4   9     1524.28     1566.38     51.69 o 
 -18   4   9       26.99       27.04     10.37 o 
 -16   4   9      576.43      679.20     21.86 o 
 -14   4   9       15.15        1.74     11.16 o 
 -12   4   9      669.72      666.96     25.24 o 
 -10   4   9       36.70       53.46      5.78 o 
  -8   4   9      801.62      919.03     17.54 o 
  -6   4   9     9906.20     9935.08    145.08 o 
  -4   4   9     6747.14     7382.91    109.91 o 
  -2   4   9     2683.32     2705.37     58.50 o 
   0   4   9     2836.27     2823.34     65.59 o 
   2   4   9      171.58      190.89      8.88 o 
   4   4   9      410.56      532.86     13.17 o 
   6   4   9      671.62      694.48     15.75 o 
   8   4   9       69.55       82.35     12.02 o 
  10   4   9      478.30      503.28     17.56 o 
  12   4   9     1393.55     1366.03     45.23 o 
  14   4   9      630.09      679.17     48.65 o 
  16   4   9      202.60      142.01     33.42 o 
  18   4   9       13.56        0.00     33.51 o 
 -25   5   9       50.27      209.45   1152.67 o 
 -23   5   9        7.49        5.77     36.01 o 
 -21   5   9      451.39      385.97     39.45 o 
 -19   5   9     1070.36     1149.87     76.85 o 
 -17   5   9      981.90     1094.46     65.47 o 
 -15   5   9        8.82        0.00     10.87 o 
 -13   5   9     1649.14     1731.45     33.68 o 
 -11   5   9     1043.77     1002.49     25.52 o 
  -9   5   9      204.50      223.30     12.86 o 
  -7   5   9     1964.98     2074.41     49.16 o 
  -5   5   9       61.26       46.83     12.13 o 
  -3   5   9     1576.77     1752.63     29.78 o 
  -1   5   9      755.36      818.31     31.23 o 
   1   5   9        3.75       27.04     11.52 o 
   3   5   9        3.99        3.27      6.63 o 
   5   5   9      118.00      156.14     33.55 o 
   7   5   9      131.45      106.17     10.86 o 
   9   5   9      154.99      146.51     14.73 o 
  11   5   9       75.37       75.58     11.69 o 
  13   5   9      171.92      205.22     17.32 o 
  15   5   9      176.03      201.40     22.30 o 
  17   5   9        7.39        0.00     20.86 o 
 -22   6   9      217.61      279.79     93.44 o 
 -20   6   9     1462.48     1505.38     72.91 o 
 -18   6   9      446.59      438.28     26.18 o 
 -16   6   9       15.47       20.82     11.60 o 
 -14   6   9      372.66      348.67     19.33 o 
 -12   6   9      100.37      115.36      9.63 o 
 -10   6   9      427.00      393.27     12.09 o 
  -8   6   9      868.57      820.79     20.21 o 
  -6   6   9     1809.12     1672.34     29.24 o 
  -4   6   9      251.61      171.01     16.26 o 
  -2   6   9      695.49      718.86     31.89 o 
   0   6   9      240.03      264.45     13.67 o 
   2   6   9       45.39       49.61     12.99 o 
   4   6   9      154.93      141.96     22.65 o 
   6   6   9       33.95       29.75     25.04 o 
   8   6   9       46.34       28.76     17.11 o 
  10   6   9      712.70      745.20     24.04 o 
  12   6   9     1928.82     1952.59     62.04 o 
  14   6   9      283.34      240.25     23.21 o 
  16   6   9        0.01       21.16     27.94 o 
 -21   7   9        1.29        0.59     29.82 o 
 -19   7   9        3.53       25.21     94.69 o 
 -17   7   9        7.19        0.00     13.30 o 
 -15   7   9        3.77        9.06     11.24 o 
 -13   7   9      155.31      156.53     21.20 o 
 -11   7   9      543.84      421.88     18.17 o 
  -9   7   9       60.36       71.38      8.38 o 
  -7   7   9      727.23      832.89     38.28 o 
  -5   7   9      340.69      305.90     13.39 o 
  -3   7   9       91.02       71.49     15.02 o 
  -1   7   9     1185.30     1308.53     28.39 o 
   1   7   9      573.49      495.24     32.81 o 
   3   7   9        0.61       13.82     11.57 o 
   5   7   9      186.69      141.73     12.43 o 
   7   7   9       30.57       15.06     25.72 o 
   9   7   9        1.15       16.06     27.04 o 
  11   7   9        5.53       42.77     18.66 o 
  13   7   9       18.19       35.15     28.36 o 
 -18   8   9       79.89      189.38     58.54 o 
 -16   8   9      256.17      151.64     28.87 o 
 -14   8   9      485.49      590.15     40.05 o 
 -12   8   9      233.51      249.36     21.13 o 
 -10   8   9      236.17      226.64     14.32 o 
  -8   8   9      367.47      322.32     15.34 o 
  -6   8   9       36.94       14.69     19.88 o 
  -4   8   9        0.64        0.00      9.23 o 
  -2   8   9       54.23       43.58     10.29 o 
   0   8   9       45.74       46.30      8.17 o 
   2   8   9     1826.37     1830.94     47.25 o 
   4   8   9     1323.76     1452.64     44.29 o 
   6   8   9       34.88       46.45     16.94 o 
   8   8   9        0.02        0.00     24.10 o 
  10   8   9      191.43      122.60     44.84 o 
 -15   9   9        6.06        0.00     51.31 o 
 -13   9   9        5.26      111.37     55.90 o 
 -11   9   9       25.90        0.00     58.26 o 
  -9   9   9        5.04       65.53     32.70 o 
  -7   9   9       25.09       51.65     41.16 o 
  -5   9   9       91.80       84.92     28.11 o 
  -3   9   9        8.00       13.32     23.65 o 
  -1   9   9       19.73       23.54     24.33 o 
   1   9   9        3.28        0.00     46.37 o 
   3   9   9      167.52      127.87     32.74 o 
   5   9   9       86.88      162.68     47.55 o 
   7   9   9        4.54       29.20     65.35 o 
 -10  10   9       14.80        0.00     34.90 o 
  -8  10   9       12.35       52.80     31.35 o 
  -6  10   9        1.01        0.00     26.39 o 
  -4  10   9       10.78        0.00     25.65 o 
  -2  10   9       39.87      117.34     36.22 o 
   0  10   9      135.41      121.64     32.40 o 
   2  10   9       64.97      137.43     83.50 o 
 -28   0  10      646.51      613.04     83.15 o 
 -26   0  10        9.10        8.20     26.28 o 
 -24   0  10      637.69      654.34     40.04 o 
 -22   0  10      367.77      295.86     21.13 o 
 -20   0  10      579.09      588.88     64.03 o 
 -18   0  10     1103.49      943.62     32.82 o 
 -16   0  10      947.50      923.71     34.99 o 
 -14   0  10     5353.49     5470.59    137.71 o 
 -12   0  10      199.37      175.04     16.75 o 
 -10   0  10      273.21      296.37     14.32 o 
  -8   0  10     2589.70     2536.19     60.28 o 
  -6   0  10      505.64      476.53     15.29 o 
  -4   0  10     3941.52     3977.27     68.93 o 
  -2   0  10     6166.53     5958.18    138.00 o 
   0   0  10      495.59      392.46     19.33 o 
   2   0  10      588.09      451.75     16.86 o 
   4   0  10     3578.83     3427.44     70.05 o 
   6   0  10      860.30      761.83     27.41 o 
   8   0  10      762.83      871.00     31.05 o 
  10   0  10     2777.77     2573.37     85.93 o 
  12   0  10     1201.94     1210.64     99.14 o 
  14   0  10     1386.65     1574.11    130.14 o 
  16   0  10        0.71        0.00     16.44 o 
  18   0  10      152.65      156.01     41.85 o 
 -27   1  10       12.66        0.83     21.08 o 
 -25   1  10       60.23       72.78     43.24 o 
 -23   1  10      249.16      264.37     20.79 o 
 -21   1  10       11.44        5.80      8.23 o 
 -19   1  10      495.37      531.55     29.64 o 
 -17   1  10      615.96      607.05     25.65 o 
 -15   1  10      221.52      230.05     11.09 o 
 -13   1  10     1033.56      969.07     21.81 o 
 -11   1  10      702.56      846.42     17.94 o 
  -9   1  10      761.57      797.07     19.01 o 
  -7   1  10       12.77       42.61      8.03 o 
  -5   1  10    11544.60    11280.72    140.24 o 
  -3   1  10      475.54      387.03     13.61 o 
  -1   1  10    13248.36    13318.63    157.78 o 
   1   1  10      102.09      175.30      7.18 o 
   3   1  10     4296.57     4427.74     60.61 o 
   5   1  10        2.42        0.00     10.01 o 
   7   1  10      482.74      518.47     18.95 o 
   9   1  10      378.98      307.44     19.99 o 
  11   1  10      331.90      360.15     17.11 o 
  13   1  10        5.44       22.13     12.55 o 
  15   1  10      397.84      429.54     26.51 o 
  17   1  10       81.36       58.26     17.01 o 
  19   1  10      294.08      267.85     30.66 o 
 -26   2  10        0.01        0.00     19.89 o 
 -24   2  10       25.74       34.59     16.80 o 
 -22   2  10      115.56      110.55     16.75 o 
 -20   2  10        9.83        6.26      8.83 o 
 -18   2  10      747.70      764.82     19.97 o 
 -16   2  10      408.35      460.93     15.23 o 
 -14   2  10     1191.46     1227.54     24.87 o 
 -12   2  10     7390.30     7736.92    127.16 o 
 -10   2  10      174.20      145.47      6.56 o 
  -8   2  10      449.59      512.52     10.76 o 
  -6   2  10      360.37      472.72     12.23 o 
  -4   2  10      738.33      601.18     18.74 o 
  -2   2  10     4021.10     3838.51     47.02 o 
   0   2  10      725.71      795.89     18.56 o 
   2   2  10       58.77       76.91      7.52 o 
   4   2  10      666.03      669.59     14.85 o 
   6   2  10      102.34      124.06      8.76 o 
   8   2  10      183.51      128.64     16.55 o 
  10   2  10       97.25       88.69     10.89 o 
  12   2  10        0.23       16.87     11.84 o 
  14   2  10      148.34      146.41     47.52 o 
  16   2  10      105.49      159.49     18.61 o 
  18   2  10      579.99      641.63     39.62 o 
 -27   3  10      170.41      100.29     42.90 o 
 -25   3  10       36.15       74.66     21.63 o 
 -23   3  10      157.87      112.01     34.62 o 
 -21   3  10      689.74      680.60     32.95 o 
 -19   3  10      315.30      255.83     14.95 o 
 -17   3  10      533.21      567.13     20.15 o 
 -15   3  10      803.82      910.94     20.74 o 
 -13   3  10      312.18      328.00     15.78 o 
 -11   3  10      387.70      427.49     10.97 o 
  -9   3  10      497.46      641.81     13.38 o 
  -7   3  10     1828.74     1758.95     49.07 o 
  -5   3  10      566.71      646.52     16.01 o 
  -3   3  10       44.98       14.56      9.41 o 
  -1   3  10      402.89      449.81     21.46 o 
   1   3  10      240.35      174.14      6.78 o 
   3   3  10     4786.66     4922.81     71.19 o 
   5   3  10     1584.90     1351.41     23.80 o 
   7   3  10      933.76      938.05     28.86 o 
   9   3  10      122.27      131.49     15.43 o 
  11   3  10       82.62      133.85     16.57 o 
  13   3  10       38.40       23.87     24.57 o 
  15   3  10      632.80      668.97     37.60 o 
  17   3  10       45.57       41.33     22.53 o 
 -26   4  10      205.42      312.56   1118.68 o 
 -24   4  10       13.63        5.84     29.58 o 
 -22   4  10     1025.91     1137.41     49.56 o 
 -20   4  10      429.40      457.70     20.18 o 
 -18   4  10       55.73       66.63     13.34 o 
 -16   4  10        4.17        8.65      9.19 o 
 -14   4  10     1946.59     1986.05     46.02 o 
 -12   4  10     3450.79     3875.85     63.84 o 
 -10   4  10     2375.81     2236.52     37.87 o 
  -8   4  10      662.97      727.96     17.55 o 
  -6   4  10       59.06       57.67      9.62 o 
  -4   4  10     9554.64    11011.95    216.62 o 
  -2   4  10     1916.53     2176.17     52.68 o 
   0   4  10       91.55       90.65     13.09 o 
   2   4  10      604.55      608.84     13.89 o 
   4   4  10       39.18       53.92      6.88 o 
   6   4  10      125.76      130.36      9.09 o 
   8   4  10     1198.29     1160.81     27.36 o 
  10   4  10       32.53       29.38     13.24 o 
  12   4  10       22.91       61.20     16.46 o 
  14   4  10       70.56       46.18     13.63 o 
  16   4  10      494.19      415.48     32.15 o 
 -23   5  10      383.13      362.94     39.02 o 
 -21   5  10     1662.19     1799.60    126.79 o 
 -19   5  10      259.99      255.00     20.68 o 
 -17   5  10       18.62       21.04     11.81 o 
 -15   5  10      185.35      231.13     13.21 o 
 -13   5  10     1312.73     1330.42     26.64 o 
 -11   5  10       18.31       22.63     11.24 o 
  -9   5  10     1059.07     1206.40     22.92 o 
  -7   5  10      203.88      209.63      8.50 o 
  -5   5  10     4526.27     4804.49     91.57 o 
  -3   5  10      353.32      380.84     16.92 o 
  -1   5  10      855.83      908.33     36.42 o 
   1   5  10      374.33      366.60     12.40 o 
   3   5  10     2322.99     2256.12     38.47 o 
   5   5  10     1185.13     1060.90     32.05 o 
   7   5  10       46.91       55.91     13.14 o 
   9   5  10     3718.43     3822.93    144.97 o 
  11   5  10     2934.83     2702.29     67.65 o 
  13   5  10        7.73       15.01     18.72 o 
  15   5  10        8.15       36.06     14.86 o 
 -22   6  10        7.26       33.69     28.28 o 
 -20   6  10       14.22       63.81     30.52 o 
 -18   6  10       48.59       78.27     27.89 o 
 -16   6  10      115.49      131.98     27.11 o 
 -14   6  10        8.41       11.26      6.42 o 
 -12   6  10       10.04       10.50      4.96 o 
 -10   6  10        0.37       12.86      6.28 o 
  -8   6  10     2493.98     2330.82     43.82 o 
  -6   6  10      246.56      215.35     10.83 o 
  -4   6  10      443.80      492.22     33.92 o 
  -2   6  10        1.09       13.19      9.39 o 
   0   6  10       25.81       37.86     10.38 o 
   2   6  10      112.83      106.82     14.53 o 
   4   6  10      121.48       81.99     13.28 o 
   6   6  10      113.00       83.41     10.48 o 
   8   6  10        7.72       53.22     12.02 o 
  10   6  10        0.46       11.47     21.25 o 
  12   6  10      398.42      414.27     30.69 o 
  14   6  10       55.12       31.30     47.00 o 
 -21   7  10      140.80      174.22     51.17 o 
 -19   7  10      126.97       69.26     31.98 o 
 -17   7  10       80.36       88.68     18.58 o 
 -15   7  10      550.31      583.20     32.96 o 
 -13   7  10      598.24      563.67     36.80 o 
 -11   7  10       29.35       21.97      7.61 o 
  -9   7  10       57.10       30.35      9.82 o 
  -7   7  10      212.61      228.07     13.21 o 
  -5   7  10      293.04      297.72     12.42 o 
  -3   7  10       63.05       75.61      8.27 o 
  -1   7  10      199.65      257.16      9.81 o 
   1   7  10      521.58      477.50     41.85 o 
   3   7  10      648.47      686.57     34.76 o 
   5   7  10      191.07      174.54     12.11 o 
   7   7  10      219.40      201.57     28.50 o 
   9   7  10      521.66      589.11     55.48 o 
  11   7  10      206.79      221.08     24.89 o 
 -18   8  10       54.68      169.36     71.89 o 
 -16   8  10       15.63       12.51     61.32 o 
 -14   8  10        9.29       23.50     38.65 o 
 -12   8  10       41.42        0.00     41.44 o 
 -10   8  10       81.86       76.52     13.28 o 
  -8   8  10       10.04       12.87     22.32 o 
  -6   8  10       41.85       72.90     35.60 o 
  -4   8  10        5.57       28.18     11.95 o 
  -2   8  10       24.72       23.82     25.03 o 
   0   8  10        0.00       11.87     37.47 o 
   2   8  10      156.98      194.98     20.15 o 
   4   8  10       37.95       88.84    134.94 o 
   6   8  10       43.04       55.96     27.30 o 
   8   8  10       53.35       84.03     48.04 o 
  10   8  10        0.11        0.00     33.23 o 
 -15   9  10      113.15       10.98     28.92 o 
 -13   9  10       99.89       72.30     66.60 o 
 -11   9  10        0.94        0.00     64.66 o 
  -9   9  10       24.75       33.01     79.81 o 
  -7   9  10      115.15      112.63     33.11 o 
  -5   9  10        3.11        7.92     29.89 o 
  -3   9  10       36.85       14.72     24.07 o 
  -1   9  10        7.44        3.62     87.46 o 
   1   9  10       24.95        0.00     24.91 o 
   3   9  10      193.14      197.79     48.06 o 
   5   9  10      220.46      118.60     50.33 o 
  -6  10  10       20.87        0.00     48.94 o 
  -4  10  10       32.03      107.58     45.69 o 
  -2  10  10       28.86       56.01     57.84 o 
 -27   1  11      113.55      112.04     28.77 o 
 -25   1  11       87.55       95.63     19.90 o 
 -23   1  11       11.19        4.71     11.27 o 
 -21   1  11       21.86        2.50     10.20 o 
 -19   1  11      392.46      368.03     14.35 o 
 -17   1  11      266.15      276.97     11.62 o 
 -15   1  11     2686.70     2858.75     54.68 o 
 -13   1  11    10000.62     9783.79    157.47 o 
 -11   1  11      158.02      215.48     12.70 o 
  -9   1  11      292.31      268.59     10.55 o 
  -7   1  11       20.62       31.46      5.42 o 
  -5   1  11     2310.96     2194.92     32.53 o 
  -3   1  11      819.86      863.28     19.65 o 
  -1   1  11     4390.78     3983.72     55.03 o 
   1   1  11      163.01      183.94     10.52 o 
   3   1  11     2246.68     2189.34     34.61 o 
   5   1  11      213.89      219.83     14.61 o 
   7   1  11      744.23      743.53     19.82 o 
   9   1  11      101.04      100.57     11.17 o 
  11   1  11      433.63      423.91     17.31 o 
  13   1  11      108.74      138.67     16.44 o 
  15   1  11        1.52       16.90     14.68 o 
  17   1  11      321.34      344.08     65.77 o 
 -26   2  11      759.59      764.08     82.17 o 
 -24   2  11      314.82      274.39     48.80 o 
 -22   2  11      260.59      198.77     14.19 o 
 -20   2  11      179.63      187.25     12.17 o 
 -18   2  11      216.63      264.71     20.03 o 
 -16   2  11        7.77        0.00      6.50 o 
 -14   2  11     1311.49     1329.00     26.85 o 
 -12   2  11      157.62      121.21      9.72 o 
 -10   2  11      331.57      225.67      8.21 o 
  -8   2  11     1405.71     1335.74     21.27 o 
  -6   2  11     2298.97     2078.16     32.89 o 
  -4   2  11       29.20       51.82      7.99 o 
  -2   2  11      698.71      681.09     12.40 o 
   0   2  11       29.85       14.58      5.39 o 
   2   2  11     4031.64     4163.24     54.74 o 
   4   2  11     1106.26     1036.88     19.34 o 
   6   2  11      145.60      155.07     13.59 o 
   8   2  11       76.12       54.62      9.12 o 
  10   2  11        2.21        6.17     15.60 o 
  12   2  11        2.60        0.00     11.50 o 
  14   2  11       50.62       69.71     15.16 o 
  16   2  11       36.98       61.84     16.66 o 
  18   2  11       38.13       69.88     48.04 o 
 -25   3  11      159.32      153.19     24.92 o 
 -23   3  11       84.40       94.93     22.01 o 
 -21   3  11      267.63      218.25     15.86 o 
 -19   3  11       27.91       15.88     11.42 o 
 -17   3  11     2824.93     2832.72     59.12 o 
 -15   3  11      716.19      633.08     91.97 o 
 -13   3  11     1299.99     1402.84     25.12 o 
 -11   3  11      803.06     1001.29     18.28 o 
  -9   3  11      198.44      237.94     13.62 o 
  -7   3  11     2279.61     2441.44     43.73 o 
  -5   3  11     2952.52     3406.57     79.35 o 
  -3   3  11      441.70      486.29     13.05 o 
  -1   3  11      275.74      293.00     12.05 o 
   1   3  11     1107.18     1301.62     22.25 o 
   3   3  11     1733.22     1772.76     28.52 o 
   5   3  11     1184.87     1205.04     24.17 o 
   7   3  11       86.71       40.77     13.61 o 
   9   3  11      302.78      323.30     26.20 o 
  11   3  11      272.70      328.62     20.73 o 
  13   3  11      304.58      260.29     37.26 o 
  15   3  11      408.55      359.04     29.01 o 
  17   3  11      130.98      168.13     24.87 o 
 -24   4  11      172.55      131.07     33.23 o 
 -22   4  11      624.64      588.84     65.15 o 
 -20   4  11       22.52        4.16     18.68 o 
 -18   4  11      830.83      792.55     26.05 o 
 -16   4  11       85.06      104.78     11.30 o 
 -14   4  11     1256.46     1427.37     30.51 o 
 -12   4  11        5.08        9.39      5.96 o 
 -10   4  11     2389.22     2304.73     39.40 o 
  -8   4  11      620.50      625.24     27.57 o 
  -6   4  11     1163.79     1239.36     25.76 o 
  -4   4  11      430.66      517.18     22.43 o 
  -2   4  11      383.53      393.23     14.19 o 
   0   4  11      719.12      667.87     14.03 o 
   2   4  11     1034.50      955.25     39.24 o 
   4   4  11      561.90      566.24     16.66 o 
   6   4  11      438.53      344.38     18.47 o 
   8   4  11     1997.50     2083.55     45.08 o 
  10   4  11     1370.44     1353.86     37.38 o 
  12   4  11       24.74       21.34     13.55 o 
  14   4  11       54.94       51.72     16.65 o 
  16   4  11      103.83      133.23     33.00 o 
 -23   5  11        0.75        2.40     18.87 o 
 -21   5  11      187.55      149.61     20.22 o 
 -19   5  11      158.84      128.95     37.61 o 
 -17   5  11      651.33      655.05     35.36 o 
 -15   5  11       44.07        0.00      7.31 o 
 -13   5  11      220.22      249.60     18.56 o 
 -11   5  11        4.31        1.09      4.48 o 
  -9   5  11      548.57      561.29     24.90 o 
  -7   5  11      448.34      432.05     17.96 o 
  -5   5  11      179.72      119.86     20.35 o 
  -3   5  11        3.58        4.10     21.03 o 
  -1   5  11       19.24       15.23      5.26 o 
   1   5  11      831.06      810.42     27.62 o 
   3   5  11      457.10      474.60     27.78 o 
   5   5  11      476.50      518.58     15.44 o 
   7   5  11       36.21        5.90     14.31 o 
   9   5  11       59.23       66.17     13.23 o 
  11   5  11      758.06      783.80     31.46 o 
  13   5  11      620.73      624.34     34.85 o 
  15   5  11       27.10       31.41     19.56 o 
 -22   6  11       29.12      106.65     65.49 o 
 -20   6  11      100.87      103.78     24.82 o 
 -18   6  11      287.09      211.50     41.23 o 
 -16   6  11     1364.07     1471.52     56.44 o 
 -14   6  11      158.52      115.70     13.71 o 
 -12   6  11     1366.35     1240.92     30.28 o 
 -10   6  11      920.94      961.98     23.48 o 
  -8   6  11      750.27      983.73     20.46 o 
  -6   6  11     7082.93     7138.44    342.85 o 
  -4   6  11     4891.41     4695.12    124.24 o 
  -2   6  11      434.29      396.61     35.11 o 
   0   6  11      432.46      366.70     15.92 o 
   2   6  11      631.11      683.44     39.56 o 
   4   6  11     1047.70     1058.76     29.01 o 
   6   6  11     1078.01     1031.96     37.30 o 
   8   6  11      108.31       79.40     16.28 o 
  10   6  11       73.30       72.11     28.36 o 
  12   6  11       97.80       76.34     18.53 o 
 -19   7  11        4.16      111.37     59.79 o 
 -17   7  11      223.43      239.43     51.86 o 
 -15   7  11       36.32       66.75     30.43 o 
 -13   7  11      158.13      174.60     46.93 o 
 -11   7  11       46.19       41.29     11.76 o 
  -9   7  11        1.23        7.06      7.24 o 
  -7   7  11       67.71       65.14      7.94 o 
  -5   7  11      142.26      145.31     27.81 o 
  -3   7  11        5.37        5.69     12.51 o 
  -1   7  11      421.98      432.56     20.26 o 
   1   7  11      199.59      179.73     11.62 o 
   3   7  11      216.02      284.97     17.87 o 
   5   7  11      537.48      428.96     21.69 o 
   7   7  11       47.85       17.12     17.65 o 
   9   7  11       31.51       57.70     18.84 o 
  11   7  11        3.07        0.00     26.42 o 
 -18   8  11       74.08      109.84     41.44 o 
 -16   8  11       69.14      215.80     67.99 o 
 -14   8  11        0.64       10.98     35.87 o 
 -12   8  11        0.27        0.00     54.23 o 
 -10   8  11       68.94       97.17     46.86 o 
  -8   8  11       25.39       22.94     15.83 o 
  -6   8  11        2.84        4.08     38.10 o 
  -4   8  11        2.84        0.00     20.26 o 
  -2   8  11       27.17       66.07     25.46 o 
   0   8  11      365.72      407.31     36.41 o 
   2   8  11      303.44      245.61     66.25 o 
   4   8  11        4.03        0.00     22.84 o 
   6   8  11       38.73       44.85     34.75 o 
   8   8  11       82.01       59.99     33.20 o 
 -13   9  11      136.67      195.50     99.00 o 
 -11   9  11        0.69        0.00     49.39 o 
  -9   9  11       34.44       31.55     35.60 o 
  -7   9  11        6.80        1.39     63.40 o 
  -5   9  11       30.78       26.04     64.66 o 
  -3   9  11        0.39        0.00     33.30 o 
  -1   9  11       47.19       47.02     25.84 o 
   1   9  11       28.30       12.14     33.30 o 
   3   9  11        6.46       12.35     28.50 o 
 -26   0  12       61.45       96.22     29.20 o 
 -24   0  12      247.52      353.17     51.86 o 
 -22   0  12      406.69      359.73     22.09 o 
 -20   0  12        8.90        6.55     10.62 o 
 -18   0  12      988.11      925.78     32.28 o 
 -16   0  12     2162.10     2417.19     75.68 o 
 -14   0  12     4867.82     4902.07    128.51 o 
 -12   0  12      325.62      226.86    127.23 o 
 -10   0  12     7357.34     7673.13    153.48 o 
  -8   0  12      142.38       92.22      9.69 o 
  -6   0  12       84.29      104.75      8.58 o 
  -4   0  12     3847.18     3814.07     77.37 o 
  -2   0  12     2780.18     3064.57     57.54 o 
   0   0  12     5741.80     5584.36    111.01 o 
   2   0  12     4991.39     4928.85     93.93 o 
   4   0  12       15.17       45.44      9.62 o 
   6   0  12      841.99      884.98     26.87 o 
   8   0  12      223.17      209.47     20.65 o 
  10   0  12      362.66      329.40     23.36 o 
  12   0  12      230.37      215.80     35.04 o 
  14   0  12        9.02        5.45     19.00 o 
  16   0  12        0.63        0.00     31.22 o 
 -27   1  12       77.72       60.28     24.91 o 
 -25   1  12        5.66       10.03     22.48 o 
 -23   1  12      628.89      583.41     21.21 o 
 -21   1  12      196.41      172.46     13.05 o 
 -19   1  12      145.10      145.60     17.39 o 
 -17   1  12      144.38       93.75     12.62 o 
 -15   1  12      420.95      437.29     21.17 o 
 -13   1  12        0.26        7.91     12.70 o 
 -11   1  12      563.95      515.59     23.26 o 
  -9   1  12      207.00      167.72     11.82 o 
  -7   1  12      724.56      708.31     13.92 o 
  -5   1  12     1439.92     1416.41     22.29 o 
  -3   1  12        0.60        0.00      6.64 o 
  -1   1  12     1176.93     1179.07     18.52 o 
   1   1  12      437.18      450.20     12.42 o 
   3   1  12       33.77       45.77      7.54 o 
   5   1  12       56.98       61.16      9.03 o 
   7   1  12      642.77      528.58     20.15 o 
   9   1  12      535.76      514.76     21.35 o 
  11   1  12        0.55        4.81     14.55 o 
  13   1  12      117.77      141.76     27.71 o 
  15   1  12       62.94       25.50     20.50 o 
  17   1  12       20.38       14.44     31.77 o 
 -26   2  12        4.68       13.82     18.14 o 
 -24   2  12      135.56      154.56     22.05 o 
 -22   2  12     1392.11     1418.44     46.46 o 
 -20   2  12      633.69      612.38     30.50 o 
 -18   2  12      403.66      364.06     17.86 o 
 -16   2  12      483.17      452.77     16.90 o 
 -14   2  12     1883.19     1914.55     35.44 o 
 -12   2  12      325.10      355.29     13.22 o 
 -10   2  12      141.07      159.46     11.05 o 
  -8   2  12       86.64      115.62      9.31 o 
  -6   2  12     1561.48     1497.03     26.02 o 
  -4   2  12      282.18      286.02     10.75 o 
  -2   2  12     2586.38     2691.76     35.91 o 
   0   2  12     3267.66     3181.59     47.09 o 
   2   2  12     6433.77     6815.77     95.64 o 
   4   2  12      184.46      146.76     20.67 o 
   6   2  12       83.24       73.66      9.85 o 
   8   2  12     1796.66     1805.02     43.83 o 
  10   2  12     2047.15     2283.90     58.03 o 
  12   2  12      125.61      145.15     14.78 o 
  14   2  12       12.45       21.04     37.41 o 
  16   2  12      605.24      639.58     80.42 o 
 -25   3  12      338.51      291.44     84.68 o 
 -23   3  12      114.73       89.42     14.32 o 
 -21   3  12        1.33        8.72     11.06 o 
 -19   3  12      800.96      953.97     48.03 o 
 -17   3  12      103.75       71.73     21.05 o 
 -15   3  12      581.66      693.24     21.43 o 
 -13   3  12     2492.16     2636.73     47.71 o 
 -11   3  12     2574.25     2464.31     43.55 o 
  -9   3  12      294.85      324.05     11.14 o 
  -7   3  12        0.20        0.00      9.86 o 
  -5   3  12     2668.13     2969.33     46.31 o 
  -3   3  12      735.61      700.35     16.66 o 
  -1   3  12       79.66       46.11     12.53 o 
   1   3  12        1.09        0.43      6.22 o 
   3   3  12      290.47      266.74     16.10 o 
   5   3  12      647.63      562.80     31.37 o 
   7   3  12      874.35      960.11     51.25 o 
   9   3  12        1.65       11.35      9.25 o 
  11   3  12       79.05       50.56     14.30 o 
  13   3  12       80.91       91.92     25.14 o 
  15   3  12      147.32      184.25     42.28 o 
 -24   4  12        8.22       35.32     18.10 o 
 -22   4  12      310.31      270.80     19.78 o 
 -20   4  12        0.39        0.89     11.20 o 
 -18   4  12      647.13      712.15     40.74 o 
 -16   4  12       78.15       61.58     20.47 o 
 -14   4  12       97.69       93.13      7.93 o 
 -12   4  12       40.98       49.32     15.13 o 
 -10   4  12     2226.59     2121.84     38.06 o 
  -8   4  12      639.04      514.48     18.98 o 
  -6   4  12      111.10       80.28     10.23 o 
  -4   4  12      253.07      247.26     12.54 o 
  -2   4  12      534.63      584.71     16.75 o 
   0   4  12      139.99      131.07     10.61 o 
   2   4  12      307.66      330.88     11.50 o 
   4   4  12      683.34      735.91     19.28 o 
   6   4  12     2529.81     2460.04     59.34 o 
   8   4  12       32.90       32.42     33.33 o 
  10   4  12     1036.58      983.46     40.34 o 
  12   4  12      308.47      295.39     30.13 o 
  14   4  12        2.28        9.16     33.43 o 
 -23   5  12        0.12        0.00     18.47 o 
 -21   5  12      185.08      235.45     24.09 o 
 -19   5  12      134.71      136.36     84.06 o 
 -17   5  12      309.82      298.09     17.68 o 
 -15   5  12       71.78       96.61     17.48 o 
 -13   5  12      316.90      205.89     21.21 o 
 -11   5  12      680.98      644.23     24.76 o 
  -9   5  12     2137.84     2254.49     47.17 o 
  -7   5  12      438.87      326.12     17.35 o 
  -5   5  12       83.64       64.93     44.86 o 
  -3   5  12      243.75      271.42     31.10 o 
  -1   5  12      559.26      626.38     21.96 o 
   1   5  12        6.63       21.26     11.17 o 
   3   5  12      221.37      236.21     22.42 o 
   5   5  12      157.93      141.78     29.74 o 
   7   5  12      107.26      107.11     13.36 o 
   9   5  12     1154.66     1188.93     39.13 o 
  11   5  12      229.26      186.97     23.52 o 
  13   5  12       40.24        7.11     18.12 o 
 -22   6  12       38.99       78.14     44.77 o 
 -20   6  12       31.93        2.78     41.85 o 
 -18   6  12      341.75      362.56     63.33 o 
 -16   6  12        0.36        0.00     29.27 o 
 -14   6  12      336.51      259.72     11.73 o 
 -12   6  12      344.02      366.34     13.81 o 
 -10   6  12      549.58      523.49     23.31 o 
  -8   6  12      797.24      779.38     33.48 o 
  -6   6  12      758.79      693.77     44.98 o 
  -4   6  12      120.59      111.93     20.17 o 
  -2   6  12      265.87      258.75     37.33 o 
   0   6  12      214.09      216.18     14.88 o 
   2   6  12        2.35        0.00      6.60 o 
   4   6  12      502.67      383.35     50.57 o 
   6   6  12     1846.43     1827.89     52.76 o 
   8   6  12      333.04      414.09     28.71 o 
  10   6  12       25.22       96.45     23.00 o 
  12   6  12       25.00      115.43     44.50 o 
 -19   7  12       24.89       93.30     72.02 o 
 -17   7  12       10.16       91.77     44.35 o 
 -15   7  12        8.46       39.79     34.07 o 
 -13   7  12      337.61      493.97     45.68 o 
 -11   7  12      603.25      803.97    112.90 o 
  -9   7  12      171.37      156.25     20.10 o 
  -7   7  12       28.11        3.99     18.34 o 
  -5   7  12      187.61      215.04     22.35 o 
  -3   7  12      235.05      255.28     23.50 o 
  -1   7  12      633.96      603.57     55.27 o 
   1   7  12      107.90      132.56     19.34 o 
   3   7  12       26.19       14.53     16.53 o 
   5   7  12       43.62       41.52     22.87 o 
   7   7  12      167.30      128.71     33.10 o 
   9   7  12       35.57      129.37     34.90 o 
 -16   8  12      138.68      321.75     80.23 o 
 -14   8  12       71.36       22.11     43.10 o 
 -12   8  12        4.28        6.24     27.51 o 
 -10   8  12      108.47      131.64     23.27 o 
  -8   8  12      103.92       86.00     19.15 o 
  -6   8  12        4.00        8.08     18.80 o 
  -4   8  12       69.19       76.91     36.64 o 
  -2   8  12       60.04       18.86     22.87 o 
   0   8  12       88.22       84.69     21.18 o 
   2   8  12      109.01      133.96     25.71 o 
   4   8  12        8.33       15.08     26.08 o 
   6   8  12        6.42       10.58     41.46 o 
 -11   9  12       89.08       89.53     36.15 o 
  -9   9  12      199.21      232.47     39.63 o 
  -7   9  12       93.29      109.84     28.55 o 
  -5   9  12       10.25       18.76     19.71 o 
  -3   9  12        2.29       22.02     27.16 o 
  -1   9  12       14.89       27.35     25.54 o 
   1   9  12       44.03       25.89     47.97 o 
 -25   1  13      917.10      966.28     48.10 o 
 -23   1  13      645.79      637.17     34.86 o 
 -21   1  13       17.15       36.93     10.36 o 
 -19   1  13      217.84      194.43     14.60 o 
 -17   1  13      110.70       79.41     17.80 o 
 -15   1  13      108.82       74.77     17.91 o 
 -13   1  13     1615.72     1627.78     30.09 o 
 -11   1  13      239.61      253.23     10.62 o 
  -9   1  13       23.25        6.48      5.82 o 
  -7   1  13       24.37       28.12      8.34 o 
  -5   1  13      359.97      356.93     15.46 o 
  -3   1  13      205.82      126.95     11.10 o 
  -1   1  13     1548.07     1521.95     25.29 o 
   1   1  13     4859.56     4718.52     70.99 o 
   3   1  13      410.80      442.92     20.15 o 
   5   1  13      227.40      196.77     12.34 o 
   7   1  13      895.67      858.43     36.08 o 
   9   1  13        8.72       14.11     10.32 o 
  11   1  13       43.95       73.07     12.96 o 
  13   1  13        9.80        0.00     17.05 o 
  15   1  13      324.76      302.72     38.90 o 
 -26   2  13      203.46      109.88     43.80 o 
 -24   2  13      253.52      233.65     29.54 o 
 -22   2  13       63.40       95.78     20.93 o 
 -20   2  13       84.51      102.22     12.54 o 
 -18   2  13      398.51      374.21     14.96 o 
 -16   2  13       42.43       43.27      9.02 o 
 -14   2  13      163.53      154.04     11.82 o 
 -12   2  13     6138.93     6691.95     99.90 o 
 -10   2  13     1454.30     1549.06     45.28 o 
  -8   2  13      172.46      180.94     15.45 o 
  -6   2  13      109.54      110.45     16.13 o 
  -4   2  13       56.27       43.21     14.40 o 
  -2   2  13      726.66      731.79     13.90 o 
   0   2  13       23.32       32.25      6.78 o 
   2   2  13       15.07       71.44      8.47 o 
   4   2  13       53.42       60.80      8.54 o 
   6   2  13       76.41       97.61     25.77 o 
   8   2  13      558.01      650.77     31.21 o 
  10   2  13      385.89      356.82     31.04 o 
  12   2  13        0.92       12.83     15.94 o 
  14   2  13       53.99       68.12     22.25 o 
 -25   3  13        0.05        0.00     19.32 o 
 -23   3  13      210.65      170.58     31.56 o 
 -21   3  13      140.26      137.51     13.89 o 
 -19   3  13      230.61      244.28     19.02 o 
 -17   3  13      836.07      868.54     26.71 o 
 -15   3  13      288.12      352.55     13.95 o 
 -13   3  13      574.07      501.98     14.63 o 
 -11   3  13     4126.53     4193.06     71.18 o 
  -9   3  13     1210.32     1348.75     43.06 o 
  -7   3  13     1780.11     1537.78     34.13 o 
  -5   3  13       14.03        8.33      8.90 o 
  -3   3  13     3320.16     3419.61     51.44 o 
  -1   3  13     2306.24     2402.98     70.92 o 
   1   3  13       91.26      141.00     12.41 o 
   3   3  13       13.62        6.22      8.24 o 
   5   3  13      879.20      880.51     24.02 o 
   7   3  13       50.14       51.80     13.88 o 
   9   3  13      382.12      332.11     18.30 o 
  11   3  13      448.19      499.19     68.03 o 
  13   3  13      224.64      233.21     39.14 o 
 -24   4  13       54.29       58.72     47.97 o 
 -22   4  13      166.15      122.87     47.62 o 
 -20   4  13        2.20       31.06     17.88 o 
 -18   4  13      280.01      216.83     20.77 o 
 -16   4  13       12.28       16.79     10.62 o 
 -14   4  13      444.90      557.84     15.63 o 
 -12   4  13     1444.59     1351.89     80.24 o 
 -10   4  13     1269.25     1382.32     28.23 o 
  -8   4  13      700.53      644.51     19.30 o 
  -6   4  13      159.31      147.85     24.13 o 
  -4   4  13      256.06      322.61     15.31 o 
  -2   4  13       57.96       51.43     28.45 o 
   0   4  13      725.40      854.64     17.08 o 
   2   4  13      492.88      497.27     15.25 o 
   4   4  13      240.66      224.69     26.41 o 
   6   4  13      523.32      551.77     19.63 o 
   8   4  13      380.73      358.58     17.39 o 
  10   4  13      239.46      311.81     29.61 o 
  12   4  13       13.85        0.00     15.24 o 
 -23   5  13        1.02        1.39     76.06 o 
 -21   5  13       35.87        5.97     30.52 o 
 -19   5  13       20.45        5.45     21.59 o 
 -17   5  13      596.92      646.69     24.84 o 
 -15   5  13      205.07      164.74     14.68 o 
 -13   5  13      181.54      192.54     10.76 o 
 -11   5  13       76.90       77.65     15.52 o 
  -9   5  13      499.72      421.08     42.92 o 
  -7   5  13        0.32        5.87     13.33 o 
  -5   5  13      609.13      620.19     28.96 o 
  -3   5  13     1095.32     1179.07     28.86 o 
  -1   5  13      620.09      574.39     19.55 o 
   1   5  13      140.95      132.71      6.53 o 
   3   5  13      353.62      327.38     16.42 o 
   5   5  13      281.03      223.59     16.91 o 
   7   5  13     1083.31     1219.99     44.65 o 
   9   5  13       10.66        0.00     18.64 o 
  11   5  13       17.48       11.89     17.20 o 
 -20   6  13        0.07        0.00     29.08 o 
 -18   6  13        0.29       49.94     53.93 o 
 -16   6  13      556.25      544.38     63.40 o 
 -14   6  13     1102.97     1203.34    136.12 o 
 -12   6  13      190.51      186.50     18.36 o 
 -10   6  13       75.55       69.15     16.16 o 
  -8   6  13       64.72      151.99     22.72 o 
  -6   6  13      591.09      562.78     51.72 o 
  -4   6  13      320.06      344.08     23.44 o 
  -2   6  13       37.59       34.18     17.77 o 
   0   6  13        0.05        3.89     16.09 o 
   2   6  13      266.43      265.24     23.60 o 
   4   6  13      227.81      266.86     21.14 o 
   6   6  13        3.03       14.20     29.10 o 
   8   6  13        0.07       23.95     32.57 o 
  10   6  13      218.20      212.73     47.83 o 
 -19   7  13       18.97       36.01     62.71 o 
 -17   7  13        0.32        3.65     38.10 o 
 -15   7  13        5.71       21.55     32.47 o 
 -13   7  13        4.29        0.00     22.30 o 
 -11   7  13      140.59      138.95     18.08 o 
  -9   7  13      263.39      187.48     21.82 o 
  -7   7  13       21.52        0.00     16.47 o 
  -5   7  13       27.89        0.00     22.45 o 
  -3   7  13      635.70      479.76     72.44 o 
  -1   7  13      273.87      262.44     26.83 o 
   1   7  13      181.28      177.34     23.04 o 
   3   7  13      245.20      259.68     87.74 o 
   5   7  13        0.99       59.73     34.59 o 
   7   7  13        0.27        0.00     42.24 o 
 -14   8  13       65.98       28.64     26.44 o 
 -12   8  13      234.72      224.55     48.11 o 
 -10   8  13        9.75       47.34     21.78 o 
  -8   8  13        8.26       14.10     19.78 o 
  -6   8  13      215.76      274.07     27.87 o 
  -4   8  13      213.14      142.22     23.04 o 
  -2   8  13        4.91        0.00     27.81 o 
   0   8  13        4.43       16.50     27.42 o 
   2   8  13        0.70        0.86     24.57 o 
   4   8  13       41.32       85.72     86.83 o 
  -7   9  13       15.01       12.74     29.06 o 
  -5   9  13       26.95       45.21     33.67 o 
  -3   9  13       83.55      131.76     42.54 o 
 -26   0  14       93.61       30.45     43.24 o 
 -24   0  14      200.86      214.42     57.56 o 
 -22   0  14       47.43       45.37     14.49 o 
 -20   0  14       98.18       60.87     17.31 o 
 -18   0  14      183.31      191.53     20.40 o 
 -16   0  14      431.46      404.15     74.53 o 
 -14   0  14     1452.62     1324.63     35.48 o 
 -12   0  14      454.30      498.33     19.11 o 
 -10   0  14      829.15      760.64     21.68 o 
  -8   0  14      520.30      530.56     17.45 o 
  -6   0  14        7.25       25.10      9.69 o 
  -4   0  14        2.56       10.63     16.62 o 
  -2   0  14      758.10      994.40     36.36 o 
   0   0  14     4490.80     4200.76     89.13 o 
   2   0  14     1478.48     1432.08     75.43 o 
   4   0  14      602.22      600.79     47.90 o 
   6   0  14       42.62       39.54     19.99 o 
   8   0  14     1551.98     1485.22     62.02 o 
  10   0  14      412.03      342.66     48.18 o 
  12   0  14      237.19      203.98     35.18 o 
  14   0  14      291.26      218.94     26.85 o 
 -25   1  14      115.87       33.23     25.13 o 
 -23   1  14      396.92      432.26     25.78 o 
 -21   1  14        0.20        0.00     10.66 o 
 -19   1  14      584.01      557.20     22.16 o 
 -17   1  14      153.12      168.91     22.48 o 
 -15   1  14      598.53      560.22     16.05 o 
 -13   1  14     2034.78     2262.88     38.20 o 
 -11   1  14      863.62      791.49     33.48 o 
  -9   1  14     1240.67     1282.46     21.51 o 
  -7   1  14      428.10      430.68     11.13 o 
  -5   1  14     1796.11     1910.65     45.06 o 
  -3   1  14      731.20      755.47     15.66 o 
  -1   1  14       10.47        0.00      9.97 o 
   1   1  14      104.40      151.85     19.49 o 
   3   1  14      101.31      113.05     17.30 o 
   5   1  14     1051.02      888.23     23.50 o 
   7   1  14     2598.01     2913.74     64.49 o 
   9   1  14       26.48       26.38     27.32 o 
  11   1  14      447.85      451.86     27.01 o 
  13   1  14        6.96        0.00     18.47 o 
 -24   2  14       45.20       48.71     22.32 o 
 -22   2  14      259.77      236.32     29.16 o 
 -20   2  14      389.63      345.40     47.51 o 
 -18   2  14      605.63      568.43     20.57 o 
 -16   2  14      406.20      441.63     22.85 o 
 -14   2  14      301.85      335.69     12.31 o 
 -12   2  14       33.90       28.64      9.39 o 
 -10   2  14     2271.26     2287.68     36.59 o 
  -8   2  14      716.06      639.58     18.02 o 
  -6   2  14        9.73       16.03     10.43 o 
  -4   2  14     2335.09     2363.28     43.27 o 
  -2   2  14     3814.83     4020.75     57.80 o 
   0   2  14      486.03      500.34     14.45 o 
   2   2  14       14.46        4.16      7.52 o 
   4   2  14      600.28      641.31     28.35 o 
   6   2  14      104.40      131.15     11.25 o 
   8   2  14      368.74      234.51     15.05 o 
  10   2  14      117.70      111.18     21.58 o 
  12   2  14       88.33       69.85     20.42 o 
  14   2  14      267.65      293.86     55.63 o 
 -25   3  14       12.84       26.41     25.00 o 
 -23   3  14        6.28        6.90     14.83 o 
 -21   3  14       60.40       75.90     29.10 o 
 -19   3  14       24.04       10.26     13.05 o 
 -17   3  14      169.32      154.47     10.35 o 
 -15   3  14      267.96      278.70     12.39 o 
 -13   3  14      665.43      625.72     16.21 o 
 -11   3  14       42.28       38.19     11.74 o 
  -9   3  14     1430.06     1387.61     28.58 o 
  -7   3  14     3203.16     3276.50     56.27 o 
  -5   3  14     1716.07     1739.23     33.13 o 
  -3   3  14     7819.00     7904.25    112.35 o 
  -1   3  14      475.21      516.55     17.07 o 
   1   3  14      262.06      256.25     10.78 o 
   3   3  14     1407.82     1576.27     31.71 o 
   5   3  14      590.66      571.37     43.07 o 
   7   3  14       30.17       47.86     13.37 o 
   9   3  14      100.56       65.72     25.81 o 
  11   3  14       35.12       49.09     18.58 o 
  13   3  14      149.78      207.35     34.39 o 
 -24   4  14        0.00       10.98     56.73 o 
 -22   4  14       33.07       14.84     28.21 o 
 -20   4  14      124.80      165.20     33.75 o 
 -18   4  14      242.95      287.43     19.36 o 
 -16   4  14        8.76       20.50      9.43 o 
 -14   4  14      114.47      115.03     14.45 o 
 -12   4  14      215.72      312.31     19.92 o 
 -10   4  14       55.04      100.43     23.41 o 
  -8   4  14     1287.19     1338.99     31.41 o 
  -6   4  14      160.30      162.79     31.23 o 
  -4   4  14      105.47      108.02     12.74 o 
  -2   4  14      201.93      191.25     18.85 o 
   0   4  14        5.20       21.66     15.07 o 
   2   4  14      686.37      828.35     33.74 o 
   4   4  14        3.19       29.42     16.37 o 
   6   4  14       28.51       30.70     15.39 o 
   8   4  14       20.52        3.60     23.11 o 
  10   4  14       87.07       56.94     18.01 o 
  12   4  14      164.16      133.93     24.23 o 
 -21   5  14      185.55      147.07     33.51 o 
 -19   5  14      131.32      107.16     29.31 o 
 -17   5  14      278.82      274.16     22.90 o 
 -15   5  14     1179.77     1267.16     38.63 o 
 -13   5  14      563.68      471.78     23.86 o 
 -11   5  14      357.10      322.38     18.24 o 
  -9   5  14       19.70        9.69     10.82 o 
  -7   5  14       55.47       48.90     17.94 o 
  -5   5  14        8.48        4.90     10.89 o 
  -3   5  14        1.35        0.00     14.67 o 
  -1   5  14      157.93      143.79     24.84 o 
   1   5  14     2229.66     2376.74     65.74 o 
   3   5  14     1328.71     1469.49     65.27 o 
   5   5  14        1.79       23.40     30.33 o 
   7   5  14       16.91        0.00     14.91 o 
   9   5  14      249.40      227.56     30.91 o 
 -20   6  14       18.99        0.00     30.98 o 
 -18   6  14        0.51        0.00     34.62 o 
 -16   6  14       80.65      137.70     35.05 o 
 -14   6  14       16.66       46.80     25.17 o 
 -12   6  14      665.62      702.91     24.81 o 
 -10   6  14      800.98      771.13     49.57 o 
  -8   6  14       33.49       78.55     34.00 o 
  -6   6  14       53.92      102.09     18.69 o 
  -4   6  14      392.01      261.56     22.24 o 
  -2   6  14        3.35        0.00     16.82 o 
   0   6  14      112.11      128.01     93.79 o 
   2   6  14        0.62        0.08     24.02 o 
   4   6  14       54.72       74.54     20.12 o 
   6   6  14      278.95      273.03     40.45 o 
   8   6  14       37.21        0.00     29.86 o 
 -17   7  14       15.39       11.89     61.25 o 
 -15   7  14       10.63       20.60     36.15 o 
 -13   7  14       90.30       98.22     34.48 o 
 -11   7  14       38.85        2.24     38.10 o 
  -9   7  14        0.01        0.00     14.61 o 
  -7   7  14       41.80        0.00     19.06 o 
  -5   7  14        3.34        2.58     36.85 o 
  -3   7  14       22.04       15.94     24.33 o 
  -1   7  14       42.24      139.41     31.42 o 
   1   7  14       15.49       15.45     21.94 o 
   3   7  14        0.31        0.00     23.89 o 
   5   7  14        9.17       86.01     37.85 o 
 -14   8  14       59.93       63.68     45.88 o 
 -12   8  14       52.38       11.56     24.67 o 
 -10   8  14       17.52       24.28     39.49 o 
  -8   8  14       25.43       27.61     20.42 o 
  -6   8  14       34.43       23.95     19.47 o 
  -4   8  14        0.02        0.00     34.07 o 
  -2   8  14       13.36       30.59     34.33 o 
   0   8  14      128.19      156.05     38.19 o 
   2   8  14       43.82       46.02     41.99 o 
 -25   1  15       29.31       28.45     17.62 o 
 -23   1  15      313.88      326.70     23.55 o 
 -21   1  15      188.26      173.70     24.13 o 
 -19   1  15      398.73      417.18     24.18 o 
 -17   1  15       12.99       16.33      9.54 o 
 -15   1  15        7.38       20.96     12.80 o 
 -13   1  15     1025.75     1119.64     27.23 o 
 -11   1  15     2393.90     2454.01     39.81 o 
  -9   1  15     1032.73     1078.58     21.70 o 
  -7   1  15       23.25       32.57      6.43 o 
  -5   1  15      774.29      658.53     17.32 o 
  -3   1  15      563.91      606.30     18.28 o 
  -1   1  15        4.40        1.98      7.74 o 
   1   1  15        0.08        2.07      8.39 o 
   3   1  15       31.08       39.58     12.62 o 
   5   1  15       50.44       39.94     11.22 o 
   7   1  15       49.21       55.74     12.94 o 
   9   1  15      421.74      470.77     22.90 o 
  11   1  15      247.08      327.17     25.73 o 
  13   1  15       43.33        0.00     12.22 o 
 -24   2  15      149.24      173.59     31.33 o 
 -22   2  15      172.52      131.66     40.25 o 
 -20   2  15      268.03      243.99     23.32 o 
 -18   2  15       23.11        5.93      9.22 o 
 -16   2  15      812.13      919.33     25.14 o 
 -14   2  15     1007.38      978.19     32.93 o 
 -12   2  15     1725.47     1818.73     35.43 o 
 -10   2  15     2412.42     2368.02     77.11 o 
  -8   2  15      638.00      612.62     22.12 o 
  -6   2  15        0.69        0.00      9.54 o 
  -4   2  15     2225.40     2062.11     37.98 o 
  -2   2  15     1383.87     1270.20     30.77 o 
   0   2  15      101.95       59.86     10.09 o 
   2   2  15     1297.14     1380.68     39.70 o 
   4   2  15      720.66      620.04     29.20 o 
   6   2  15      100.51       70.81     22.69 o 
   8   2  15      396.74      416.71     24.47 o 
  10   2  15        1.69       16.00     24.71 o 
  12   2  15      337.52      293.99     25.41 o 
 -23   3  15       97.13      119.42     28.82 o 
 -21   3  15      193.29      159.89     26.77 o 
 -19   3  15      328.86      232.06     33.01 o 
 -17   3  15       15.87       19.97      9.16 o 
 -15   3  15      314.45      391.42     15.30 o 
 -13   3  15        0.09        4.48     11.07 o 
 -11   3  15      170.41      144.01     16.12 o 
  -9   3  15      716.52      617.25     20.25 o 
  -7   3  15     1983.48     2190.19     65.47 o 
  -5   3  15     1144.62     1232.71     28.25 o 
  -3   3  15      312.68      317.46     16.30 o 
  -1   3  15      390.31      434.33     17.53 o 
   1   3  15       39.53       27.41      9.71 o 
   3   3  15        1.87       10.51     14.03 o 
   5   3  15      288.89      325.52     20.25 o 
   7   3  15       45.18       37.82     14.17 o 
   9   3  15       15.68       27.60     17.60 o 
  11   3  15      534.04      535.21     33.20 o 
 -22   4  15      160.90      187.71     23.66 o 
 -20   4  15       22.28        8.37     19.31 o 
 -18   4  15       91.19       87.41     20.55 o 
 -16   4  15       97.76      113.78     21.91 o 
 -14   4  15      444.54      436.78     19.52 o 
 -12   4  15       50.45       77.36     25.44 o 
 -10   4  15       16.48       38.07     13.44 o 
  -8   4  15       61.56       46.34     12.63 o 
  -6   4  15        0.66        0.00     10.54 o 
  -4   4  15       42.47       29.75     17.30 o 
  -2   4  15      888.92      870.88     28.15 o 
   0   4  15      299.01      284.39     17.30 o 
   2   4  15       28.66       42.32     16.32 o 
   4   4  15      306.68      269.91     26.78 o 
   6   4  15      545.90      596.29     33.18 o 
   8   4  15      108.98       65.11     19.72 o 
  10   4  15        1.47        0.00     19.81 o 
 -21   5  15       11.36        0.00     60.21 o 
 -19   5  15        1.62       17.13     47.76 o 
 -17   5  15       20.50       80.20     50.28 o 
 -15   5  15      120.73      193.32     15.95 o 
 -13   5  15      886.45      933.91     30.90 o 
 -11   5  15      309.89      239.12     17.20 o 
  -9   5  15      111.42      107.37     14.09 o 
  -7   5  15      496.68      582.90     28.64 o 
  -5   5  15       16.97       50.52     16.69 o 
  -3   5  15      779.46      858.32     58.47 o 
  -1   5  15      174.73      131.83     28.21 o 
   1   5  15        0.04        0.00     15.65 o 
   3   5  15       57.55       69.39     81.24 o 
   5   5  15      117.72      143.16     43.15 o 
   7   5  15        1.56        6.69     23.95 o 
   9   5  15       18.12       43.73     35.21 o 
 -18   6  15       89.37      151.34     38.52 o 
 -16   6  15      216.32      215.55     46.30 o 
 -14   6  15        3.45        0.00     18.77 o 
 -12   6  15      136.86      175.83     21.46 o 
 -10   6  15        5.49       24.55     16.63 o 
  -8   6  15      159.15      179.62     45.54 o 
  -6   6  15       11.83       64.50     26.56 o 
  -4   6  15       39.57       22.58     17.60 o 
  -2   6  15      170.36      119.44     31.91 o 
   0   6  15      594.63      499.12     29.45 o 
   2   6  15       54.34       71.99     29.85 o 
   4   6  15        1.24        0.00     17.37 o 
   6   6  15       79.71       92.09     31.97 o 
 -15   7  15        6.19       12.53     25.60 o 
 -13   7  15       52.95      103.44     25.06 o 
 -11   7  15       59.60       91.22     20.08 o 
  -9   7  15       49.03       86.08     20.86 o 
  -7   7  15       17.57       16.62     41.50 o 
  -5   7  15       24.92       45.31     35.60 o 
  -3   7  15       32.49       29.61     26.28 o 
  -1   7  15        9.04        0.00     24.34 o 
   1   7  15       91.42       82.66     24.41 o 
   3   7  15      138.21      144.60     34.93 o 
 -10   8  15      188.41      188.50     88.50 o 
  -8   8  15       46.27       36.79     52.77 o 
  -6   8  15       18.00        0.00     26.42 o 
  -4   8  15       59.91      110.60     30.66 o 
  -2   8  15      255.58      272.80     40.60 o 
 -24   0  16      161.22      133.62     33.65 o 
 -22   0  16      452.94      349.27     38.31 o 
 -20   0  16      497.77      496.00     35.25 o 
 -18   0  16     1008.92      946.33     55.06 o 
 -16   0  16      448.74      383.99     25.85 o 
 -14   0  16       55.13       79.74     18.84 o 
 -12   0  16       58.68       91.19     12.37 o 
 -10   0  16     1015.04     1081.91     67.85 o 
  -8   0  16      691.60      849.09     65.77 o 
  -6   0  16      218.34      224.34     35.04 o 
  -4   0  16      167.25      209.42     26.07 o 
  -2   0  16       26.20       31.66     12.11 o 
   0   0  16       58.98       66.26     17.52 o 
   2   0  16      265.99      360.94     44.77 o 
   4   0  16      111.49      143.66     15.46 o 
   6   0  16      462.39      372.61     25.79 o 
   8   0  16     1360.40     1260.15     68.83 o 
  10   0  16      778.94      794.64     48.39 o 
 -23   1  16       53.43       29.22     14.61 o 
 -21   1  16       91.02      124.55     17.30 o 
 -19   1  16       85.64       18.20     12.14 o 
 -17   1  16        6.14       32.04      8.55 o 
 -15   1  16      179.23      205.77     24.71 o 
 -13   1  16      771.76      809.26     18.80 o 
 -11   1  16     1879.51     1802.50     33.31 o 
  -9   1  16      298.82      321.38     14.97 o 
  -7   1  16        0.97        0.50      7.00 o 
  -5   1  16      817.43      823.79     28.60 o 
  -3   1  16      363.59      350.95     24.52 o 
  -1   1  16      200.56      159.91     15.71 o 
   1   1  16       85.24       95.55     10.51 o 
   3   1  16      469.91      457.24    118.07 o 
   5   1  16      796.87      710.29     47.44 o 
   7   1  16       49.32       72.07     18.13 o 
   9   1  16      149.92      169.45     22.78 o 
  11   1  16       36.47       57.11     21.82 o 
 -24   2  16      172.04      249.55     25.90 o 
 -22   2  16       66.80      132.83     24.82 o 
 -20   2  16      343.37      341.91     21.57 o 
 -18   2  16      435.07      374.84     18.54 o 
 -16   2  16      298.74      260.52     11.95 o 
 -14   2  16      230.05      185.63      9.04 o 
 -12   2  16     1099.59     1113.84     25.77 o 
 -10   2  16      891.82      955.63     26.70 o 
  -8   2  16      691.40      744.10     31.19 o 
  -6   2  16     2449.42     2608.88     51.17 o 
  -4   2  16      165.28      151.98     20.53 o 
  -2   2  16     1472.99     1492.97     28.30 o 
   0   2  16      466.65      486.96     22.76 o 
   2   2  16      120.26       90.20      9.92 o 
   4   2  16      108.17      110.44     14.09 o 
   6   2  16       57.47       86.65     18.94 o 
   8   2  16        5.83        0.00     16.57 o 
  10   2  16       98.62      122.00     19.72 o 
 -23   3  16        9.58       28.69     26.72 o 
 -21   3  16      178.17      107.72     19.29 o 
 -19   3  16       25.87       29.35     24.54 o 
 -17   3  16      592.99      557.84     21.78 o 
 -15   3  16      370.43      349.32     15.40 o 
 -13   3  16        7.74        0.00     13.92 o 
 -11   3  16       36.49       34.10     13.93 o 
  -9   3  16       17.28       40.78     12.96 o 
  -7   3  16        8.14        0.00      9.55 o 
  -5   3  16       18.57        3.97     22.26 o 
  -3   3  16      754.76      871.82     24.49 o 
  -1   3  16      173.58      117.81     13.87 o 
   1   3  16        0.55        0.44     13.30 o 
   3   3  16       87.52       48.95     23.73 o 
   5   3  16        6.99        0.00     15.88 o 
   7   3  16       80.01      101.48     17.22 o 
   9   3  16        4.08       52.58     44.99 o 
 -22   4  16       86.15       69.40     50.26 o 
 -20   4  16      183.86      104.30     22.95 o 
 -18   4  16       36.17       71.57     23.10 o 
 -16   4  16       24.89       66.60     16.85 o 
 -14   4  16      202.99      170.02     19.48 o 
 -12   4  16      629.99      629.66     33.41 o 
 -10   4  16      500.71      437.80     33.88 o 
  -8   4  16       25.86        0.00     13.64 o 
  -6   4  16       48.83       61.38     20.67 o 
  -4   4  16        0.36       45.59     17.77 o 
  -2   4  16       73.93       42.07     36.55 o 
   0   4  16      975.78     1000.90     68.74 o 
   2   4  16      683.77      806.06     30.12 o 
   4   4  16       16.31       18.44     21.00 o 
   6   4  16        1.97        0.00     18.56 o 
   8   4  16       74.44       84.90     21.11 o 
 -19   5  16      318.37      291.23     44.11 o 
 -17   5  16      337.97      280.49     49.92 o 
 -15   5  16       92.30       90.44     16.48 o 
 -13   5  16        2.55        3.60     18.51 o 
 -11   5  16       34.11       42.69     14.42 o 
  -9   5  16        9.91        0.00     19.75 o 
  -7   5  16      236.82      214.85     43.31 o 
  -5   5  16      122.12      123.83     21.06 o 
  -3   5  16       59.83       46.14     23.01 o 
  -1   5  16      584.12      590.74     33.93 o 
   1   5  16      570.47      610.23     31.60 o 
   3   5  16      162.69      126.33     24.63 o 
   5   5  16      163.23      174.81     23.95 o 
   7   5  16       22.40       55.97     27.71 o 
 -18   6  16        0.88       27.33     46.65 o 
 -16   6  16        1.60       61.68     26.95 o 
 -14   6  16       17.79       23.40     40.39 o 
 -12   6  16        1.38       18.62     19.47 o 
 -10   6  16        4.03       15.73     21.14 o 
  -8   6  16       33.08        4.22     36.85 o 
  -6   6  16        2.13        0.00     17.21 o 
  -4   6  16       55.73       51.36     19.04 o 
  -2   6  16        9.05       17.74     22.26 o 
   0   6  16       12.76        0.00     21.34 o 
   2   6  16       96.67      117.04     21.94 o 
   4   6  16        3.02        0.00     23.27 o 
 -13   7  16        0.23        3.22     33.30 o 
 -11   7  16       27.05       35.01     22.75 o 
  -9   7  16      149.65      185.53     28.46 o 
  -7   7  16      158.83      156.46     24.76 o 
  -5   7  16       68.44      105.88     23.23 o 
  -3   7  16       72.20       52.73     21.04 o 
  -1   7  16       16.25        0.00     42.34 o 
 -23   1  17      387.95      314.91     23.05 o 
 -21   1  17       55.59       22.12     17.11 o 
 -19   1  17       97.37       99.48     17.16 o 
 -17   1  17       15.50       34.94     21.74 o 
 -15   1  17       17.46        5.09     10.16 o 
 -13   1  17      514.05      515.51     25.95 o 
 -11   1  17       45.81       68.17     25.85 o 
  -9   1  17     1824.52     1962.99     39.29 o 
  -7   1  17      767.50      727.93     28.46 o 
  -5   1  17      123.27       78.45     23.34 o 
  -3   1  17       15.63       16.79      7.82 o 
  -1   1  17       21.21       27.91      9.83 o 
   1   1  17      393.75      448.25     32.81 o 
   3   1  17       96.03       87.68     15.55 o 
   5   1  17       88.46      116.50     22.81 o 
   7   1  17      592.63      540.23     34.25 o 
   9   1  17      462.00      377.51     25.35 o 
 -22   2  17       48.45       23.22     47.72 o 
 -20   2  17      130.37      160.57     22.45 o 
 -18   2  17       43.57       60.26     12.46 o 
 -16   2  17       10.33       40.78     10.88 o 
 -14   2  17       51.08       77.68     11.99 o 
 -12   2  17      623.44      456.72     25.11 o 
 -10   2  17      728.76      851.87     54.07 o 
  -8   2  17       94.74       69.68     12.46 o 
  -6   2  17      321.99      358.18     17.24 o 
  -4   2  17      303.62      295.71     26.31 o 
  -2   2  17        1.79        1.93    114.45 o 
   0   2  17       33.33       17.52     10.88 o 
   2   2  17      529.82      543.71     19.90 o 
   4   2  17        0.04        0.00     19.45 o 
   6   2  17       57.91       48.69     14.09 o 
   8   2  17       64.03       40.89     22.10 o 
 -21   3  17       34.90       22.45     41.50 o 
 -19   3  17      111.85      107.81     21.67 o 
 -17   3  17       32.91       37.25     16.58 o 
 -15   3  17      135.19       94.56     15.99 o 
 -13   3  17      110.73      135.51     23.55 o 
 -11   3  17        4.55       21.90     20.47 o 
  -9   3  17        1.02       27.10     12.15 o 
  -7   3  17        1.78        0.00     12.13 o 
  -5   3  17       29.11        7.32     10.73 o 
  -3   3  17      405.16      369.02     28.80 o 
  -1   3  17     2116.96     2073.99     86.44 o 
   1   3  17      198.79       68.04     54.95 o 
   3   3  17      391.23      395.37     24.82 o 
   5   3  17       41.11       52.76     19.60 o 
   7   3  17      199.92      236.58     43.96 o 
 -20   4  17       49.74       42.94     21.88 o 
 -18   4  17      227.85      286.20     50.32 o 
 -16   4  17      482.29      481.76     24.11 o 
 -14   4  17      233.79      262.31     28.86 o 
 -12   4  17       77.22       85.72     18.79 o 
 -10   4  17       29.95       27.44     39.45 o 
  -8   4  17       25.87        4.90     13.05 o 
  -6   4  17      542.76      487.29     90.96 o 
  -4   4  17      526.70      527.81     33.82 o 
  -2   4  17      217.67      213.55     22.76 o 
   0   4  17        6.27       21.98     21.21 o 
   2   4  17        5.00        0.00     34.26 o 
   4   4  17       76.56       70.57     30.59 o 
   6   4  17        8.86       14.22     25.57 o 
 -19   5  17       24.83       24.86     30.81 o 
 -17   5  17      336.25      327.03     32.43 o 
 -15   5  17      337.47      361.56     73.90 o 
 -13   5  17       30.49       58.31     17.79 o 
 -11   5  17      182.25      205.66     45.69 o 
  -9   5  17        6.30       17.71     15.21 o 
  -7   5  17       95.58      126.80     20.20 o 
  -5   5  17      251.07      241.64     27.33 o 
  -3   5  17       26.60       80.58     24.18 o 
  -1   5  17        5.70       50.65     20.17 o 
   1   5  17      148.00      130.09     22.27 o 
   3   5  17       56.50       25.78     21.62 o 
 -16   6  17       59.33       63.86     34.90 o 
 -14   6  17       27.16        7.77     26.58 o 
 -12   6  17      108.37      119.94     22.58 o 
 -10   6  17       75.77      102.53     41.30 o 
  -8   6  17       20.29       11.12     18.68 o 
  -6   6  17        0.07       30.88     22.08 o 
  -4   6  17       29.20        0.00     20.31 o 
  -2   6  17      203.03      193.77     35.18 o 
   0   6  17       84.93       82.48     23.00 o 
  -9   7  17       16.06        0.00     22.85 o 
  -7   7  17       14.80       65.08     30.59 o 
  -5   7  17       99.76      114.08     29.41 o 
 -22   0  18       57.47       61.85     26.49 o 
 -20   0  18       65.92       64.29     20.24 o 
 -18   0  18       77.90      105.93     21.50 o 
 -16   0  18        0.51       13.03     22.38 o 
 -14   0  18      137.10      114.23     13.71 o 
 -12   0  18       22.15       50.41     36.99 o 
 -10   0  18     3290.88     3352.98    266.48 o 
  -8   0  18     2402.49     2307.26     64.97 o 
  -6   0  18       25.03       40.73     31.35 o 
  -4   0  18        9.81       24.26     16.62 o 
  -2   0  18       13.48       25.32     18.18 o 
   0   0  18       54.18       75.30     23.95 o 
   2   0  18       33.60       44.49     19.47 o 
   4   0  18      146.86      202.86     30.87 o 
   6   0  18      817.42      833.01     55.90 o 
 -21   1  18      264.58      229.92     29.19 o 
 -19   1  18      116.76      114.19     27.27 o 
 -17   1  18       93.19       78.17     14.47 o 
 -15   1  18      510.31      600.13     23.65 o 
 -13   1  18       48.43       97.09     11.19 o 
 -11   1  18      740.43      743.29     20.81 o 
  -9   1  18        0.56        0.00     12.64 o 
  -7   1  18       26.93       12.83      8.59 o 
  -5   1  18       80.71       76.82     24.77 o 
  -3   1  18        3.17        0.00      8.03 o 
  -1   1  18      573.50      631.95     25.44 o 
   1   1  18      249.91      287.34     45.90 o 
   3   1  18      170.79      191.52     23.69 o 
   5   1  18       93.93      148.65     20.52 o 
   7   1  18        1.24       31.54     20.55 o 
 -22   2  18        0.19        0.00     56.17 o 
 -20   2  18        9.42        1.18     23.94 o 
 -18   2  18       11.04       32.10     19.59 o 
 -16   2  18      149.26      149.17     19.90 o 
 -14   2  18      250.87      240.40     26.55 o 
 -12   2  18       83.78      114.16     15.37 o 
 -10   2  18        8.54        4.41      9.18 o 
  -8   2  18       13.36       33.67     12.78 o 
  -6   2  18       72.00       48.07     13.40 o 
  -4   2  18     1058.06     1146.75     30.43 o 
  -2   2  18      974.14      972.06     50.11 o 
   0   2  18      169.39      229.31     21.86 o 
   2   2  18      114.08       78.79     28.52 o 
   4   2  18       14.46       49.73     24.98 o 
   6   2  18      226.11      198.93     36.99 o 
 -21   3  18      106.07      151.16     38.40 o 
 -19   3  18      215.61      258.80     29.61 o 
 -17   3  18      507.74      494.64     28.97 o 
 -15   3  18      353.96      373.75     62.20 o 
 -13   3  18      315.99      310.21     46.80 o 
 -11   3  18       49.94       36.75     14.60 o 
  -9   3  18      173.08      130.27     16.01 o 
  -7   3  18       14.72       23.64     10.51 o 
  -5   3  18      188.78      199.16     26.22 o 
  -3   3  18      422.53      366.26     23.15 o 
  -1   3  18      271.84      245.44     56.99 o 
   1   3  18       85.26      117.38     33.26 o 
   3   3  18        1.87        0.00     22.80 o 
   5   3  18       51.82       56.98     28.47 o 
 -18   4  18      393.73      386.61     31.18 o 
 -16   4  18       68.54       69.76     22.38 o 
 -14   4  18       21.49       19.86     14.33 o 
 -12   4  18        6.79        0.00     15.15 o 
 -10   4  18        0.09        7.97     14.70 o 
  -8   4  18      197.20      223.74     22.74 o 
  -6   4  18      263.30      244.61     30.25 o 
  -4   4  18       45.10       61.30     24.61 o 
  -2   4  18        1.63        0.00     12.33 o 
   0   4  18       78.44       49.93     34.08 o 
   2   4  18       50.76       56.68     20.23 o 
   4   4  18       52.74       41.69     24.31 o 
 -17   5  18      153.54      203.41    149.54 o 
 -15   5  18       92.62       93.38     36.99 o 
 -13   5  18       69.76       85.04     20.79 o 
 -11   5  18       38.04       36.55     18.44 o 
  -9   5  18      138.87      178.04     31.77 o 
  -7   5  18        8.46        0.00     21.03 o 
  -5   5  18        0.14        0.00     24.33 o 
  -3   5  18       10.23       66.57     24.89 o 
  -1   5  18       59.09       45.80     33.45 o 
   1   5  18       13.05       11.97     30.02 o 
 -12   6  18       14.13       66.04     23.84 o 
 -10   6  18       48.48       48.70     22.45 o 
  -8   6  18       24.76       17.07     21.97 o 
  -6   6  18        2.73        0.00     31.84 o 
  -4   6  18       22.50       42.10     24.72 o 
 -21   1  19        0.03       18.31     46.37 o 
 -19   1  19       28.54       41.92     18.76 o 
 -17   1  19       70.63      164.10     51.35 o 
 -15   1  19       86.01      128.00     33.22 o 
 -13   1  19      331.57      382.12     25.90 o 
 -11   1  19     1437.89     1553.86     69.33 o 
  -9   1  19      995.04     1012.36     34.29 o 
  -7   1  19      126.15      110.99     18.66 o 
  -5   1  19      195.74      205.49     17.24 o 
  -3   1  19        4.37        0.00     19.61 o 
  -1   1  19       61.59       27.98     20.86 o 
   1   1  19        2.02        0.02     55.62 o 
   3   1  19       33.09       15.51     12.67 o 
 -20   2  19       53.33       31.86     26.12 o 
 -18   2  19        1.33        9.52     17.43 o 
 -16   2  19        0.17        0.00     17.65 o 
 -14   2  19       51.01       49.60     17.60 o 
 -12   2  19        5.37        4.74     23.50 o 
 -10   2  19      126.03      133.40     15.80 o 
  -8   2  19      227.10      175.63     26.21 o 
  -6   2  19        0.21        0.00     18.91 o 
  -4   2  19        3.59        0.00     19.48 o 
  -2   2  19       14.99       43.56     20.67 o 
   0   2  19       14.29        0.00     21.76 o 
   2   2  19      215.92      198.55     24.69 o 
   4   2  19      102.14       96.64     23.37 o 
 -19   3  19      198.36      271.94     64.60 o 
 -17   3  19      101.16       76.00     18.11 o 
 -15   3  19       21.75       16.44     19.75 o 
 -13   3  19      143.21      173.13     19.92 o 
 -11   3  19      133.80      126.32     18.21 o 
  -9   3  19       29.96      110.04     19.53 o 
  -7   3  19        6.98       28.82     15.75 o 
  -5   3  19       30.88        6.42     18.46 o 
  -3   3  19      363.95      303.94     38.67 o 
  -1   3  19      269.20      206.17     65.37 o 
   1   3  19        0.90       29.46     21.99 o 
   3   3  19        3.09        5.74     22.38 o 
 -16   4  19        1.66        4.20     17.24 o 
 -14   4  19        2.60        1.18     15.05 o 
 -12   4  19        0.27        0.00     16.14 o 
 -10   4  19       11.03        5.53     21.33 o 
  -8   4  19        1.68       33.97     19.85 o 
  -6   4  19        5.73       40.18     40.38 o 
  -4   4  19        2.90       54.74     24.36 o 
  -2   4  19      210.81      185.73     47.02 o 
   0   4  19      250.32      264.70     51.00 o 
 -13   5  19       12.46       65.89     39.77 o 
 -11   5  19       29.14       89.32     20.99 o 
  -9   5  19        0.76        1.70     55.76 o 
  -7   5  19        4.79        5.20     42.34 o 
  -5   5  19       90.39       24.32     27.12 o 
  -3   5  19       93.68      121.78     41.50 o 
 -18   0  20      566.26      488.88     57.70 o 
 -16   0  20      115.94      137.93     44.63 o 
 -14   0  20     1098.97      964.82     71.75 o 
 -12   0  20      510.28      571.39     59.51 o 
 -10   0  20       39.75       10.82     74.25 o 
  -8   0  20       15.51        0.00     33.93 o 
  -6   0  20      103.67      118.00     60.55 o 
  -4   0  20      153.62      104.94     34.20 o 
  -2   0  20      139.29       60.45     96.64 o 
   0   0  20      522.80      448.56     74.25 o 
   2   0  20      350.41      370.27     84.68 o 
 -19   1  20      138.67       44.49     33.37 o 
 -17   1  20      102.94      109.80     43.17 o 
 -15   1  20       16.04       34.19     18.96 o 
 -13   1  20       28.51        0.00     22.20 o 
 -11   1  20        5.17       13.02     24.54 o 
  -9   1  20       48.64       51.87     18.80 o 
  -7   1  20        2.11        6.97     28.06 o 
  -5   1  20       16.18       30.91     19.13 o 
  -3   1  20        8.60       25.09     33.15 o 
  -1   1  20        4.72        0.16     18.09 o 
   1   1  20        2.35        0.00     12.67 o 
 -18   2  20      316.20      310.69     61.11 o 
 -16   2  20      179.36      190.88     30.01 o 
 -14   2  20      106.87      163.55     19.79 o 
 -12   2  20      265.88      230.27     52.21 o 
 -10   2  20      284.40      335.97     21.61 o 
  -8   2  20       25.48       12.30     16.03 o 
  -6   2  20        0.43        0.00     18.24 o 
  -4   2  20        0.09       13.71     16.63 o 
  -2   2  20        7.22       14.88     22.55 o 
   0   2  20      241.29      192.00     24.58 o 
 -15   3  20        1.13        2.24     16.04 o 
 -13   3  20       10.86        0.00     30.28 o 
 -11   3  20        4.70       29.88     18.19 o 
  -9   3  20       38.03       63.86     44.55 o 
  -7   3  20       19.53        3.24     16.34 o 
  -5   3  20        1.54       63.95     28.35 o 
  -3   3  20      294.75      305.01     31.88 o 
  -1   3  20      357.97      378.56     82.08 o 
 -12   4  20       77.76       66.40     22.97 o 
 -10   4  20        6.35       15.92     21.09 o 
  -8   4  20       19.08       21.70     23.66 o 
  -6   4  20       34.83        8.33     24.51 o 
  -4   4  20       40.78       47.48     21.69 o 
 -15   1  21       11.02       10.77     36.01 o 
 -13   1  21        1.66       10.24     46.59 o 
 -11   1  21       75.56       46.52     20.29 o 
  -9   1  21      278.30      288.73     25.23 o 
  -7   1  21      149.58      125.48     26.34 o 
  -5   1  21        3.83       48.85     40.72 o 
  -3   1  21      227.95      245.22     29.77 o 
 -14   2  21        1.49        1.45     11.84 o 
 -12   2  21       51.50       71.74     21.16 o 
 -10   2  21       33.44        9.96     21.21 o 
  -8   2  21       96.28       75.16     59.61 o 
  -6   2  21      180.36      136.29     20.48 o 
  -4   2  21      174.13      169.66     37.73 o 
  -9   3  21        5.05       11.90     28.40 o 
  -7   3  21       32.90       30.90     24.61 o 
                                                 
